# Supplementary material for: Crystal structure of 7-{[bis­(pyridin-2-ylmeth­yl)amino]­meth­yl}-5-chloro­quinolin-8-ol
Source: Acta Crystallogr E Crystallogr Commun. 2015 Nov 28;71(Pt 12):1545–7. doi: 10.1107/S2056989015022410 (PMC4719835; doi:10.1107/S2056989015022410)
Supplement: Supplementary file 1 [file e-71-01545-sup1.cif]

##############################################################################
#                                                                            #
# This CIF contains the data in a paper accepted for publication in          #
# Acta Crystallographica Section E. It conforms to the requirements of       #
# Notes for Authors for Acta Crystallographica Section E, and has been       #
# peer reviewed under the auspices of the IUCr Commission on Journals.       #
#                                                                            #
# Full details of the Crystallographic Information File format               #
# are given in the paper "The Crystallographic Information File (CIF):       #
# a New Standard Archive File for Crystallography" by S. R. Hall, F. H.      #
# Allen and I. D. Brown [Acta Cryst. (1991), A47, 655-685].                  #
#                                                                            #
# The current version of the core CIF dictionary is obtainable from          #
# ftp://ftp.iucr.org/pub/cif_core.dic.                                       #
#                                                                            #
# Software is freely available for graphical display of the structure(s)     #
# in this CIF. For information consult the CIF software page                 #
# http://www.iucr.org/resources/cif/software.                                #
#                                                                            #
# This file may be used for bona fide research purposes within the           #
# scientific community so long as proper attribution is given to the journal # 
# article from which it was obtained.                                        #
#                                                                            #
##############################################################################
data_global
_audit_creation_method     'by CrystalStructure 4.1'
_journal_date_recd_electronic     2015-11-06
_journal_date_accepted     2015-11-24
_journal_name_full     'Acta Crystallographica, Section E'
_journal_year     2015
_journal_volume     71
_journal_issue     12
_journal_page_first     1545
_journal_page_last     1547
_journal_paper_category     GO
_journal_paper_doi     10.1107/S2056989015022410
_journal_coeditor_code     SU5241
_publ_contact_author_name     'Dr Koji Kubono'
_publ_contact_author_address
;
Division of Natural Sciences
Osaka Kyoiku University
Kashiwara, Osaka 582-8582
Japan
;
_publ_contact_author_email     kubono@cc.osaka-kyoiku.ac.jp
_publ_contact_author_fax     '(+81)72-978-3652'
_publ_contact_author_phone     '(+81)72-978-3653'
_publ_section_title
;
Crystal structure of
7-{[bis(pyridin-2-ylmethyl)amino]methyl}-5-chloroquinolin-8-ol
;
_publ_section_title_footnote     .
loop_
    _publ_author_name
    _publ_author_address
    'Kubono, Koji'
;
Division of Natural Sciences
Osaka Kyoiku University
Kashiwara, Osaka 582-8582
Japan
;
    'Kado, Kimiko'
;
Division of Natural Sciences
Osaka Kyoiku University
Kashiwara, Osaka 582-8582
Japan
;
    'Kashiwagi, Yukiyasu'
;
Osaka Municipal Technical Research Institute
Osaka 536-8553
Japan
;
    'Tani, Keita'
;
Division of Natural Sciences
Osaka Kyoiku University
Kashiwara, Osaka 582-8582
Japan
;
    'Yokoi, Kunihiko'
;
Division of Natural Sciences
Osaka Kyoiku University
Kashiwara, Osaka 582-8582
Japan
;
_publ_section_synopsis
;
In the title compound, there is an intramolecular O---H...N hydrogen bond
forming an <i>S</i>(9) ring motif. In the crystal, molecules are linked
<i>via</i> C---H...O hydrogen bonds forming inversion dimers with an
<i>R</i>~4~^4^(10) ring motif. The dimers are linked by C---H...N hydrogen
bonds, forming ribbons along [01\=1].
;
data_I
_database_code_depnum_ccdc_archive 'CCDC 1438483'
_chemical_name_systematic
;
7-{[Bis(pyridin-2-ylmethyl)amino]methyl}-5-chloroquinolin-8-ol
;
_chemical_formula_moiety     'C22 H19 Cl N4 O'
_chemical_formula_sum     'C22 H19 Cl N4 O'
_chemical_formula_iupac     'C22 H19 Cl N4 O'
_chemical_formula_weight     390.86
_chemical_melting_point     ?
_space_group_crystal_system     triclinic
_space_group_name_H-M_alt     'P -1'
_space_group_name_Hall     '-P 1'
loop_
    _symmetry_equiv_pos_site_id
    _space_group_symop_operation_xyz
    1 '+X,+Y,+Z'
    2 '-X,-Y,-Z'
_cell_length_a     8.3170(5)
_cell_length_b     11.5993(7)
_cell_length_c     11.6135(6)
_cell_angle_alpha     116.8473(13)
_cell_angle_beta     105.2809(13)
_cell_angle_gamma     92.0110(17)
_cell_volume     948.68(10)
_cell_formula_units_Z     2
_cell_measurement_reflns_used     5840
_cell_measurement_theta_min     3.08
_cell_measurement_theta_max     27.44
_cell_measurement_temperature     296
_exptl_crystal_description     block
_exptl_crystal_colour     yellow
_exptl_crystal_size_max     0.300
_exptl_crystal_size_mid     0.200
_exptl_crystal_size_min     0.100
_exptl_crystal_density_diffrn     1.368
_exptl_crystal_density_meas     ?
_exptl_crystal_density_method     'not measured'
_exptl_crystal_F_000     408.00
_exptl_absorpt_coefficient_mu     0.222
_exptl_absorpt_correction_type     multi-scan
_exptl_absorpt_process_details
;
(ABSCOR; Higashi, 1995)
;
_exptl_absorpt_correction_T_min     0.769
_exptl_absorpt_correction_T_max     0.978
_diffrn_ambient_temperature     296
_diffrn_radiation_type     'Mo K\a'
_diffrn_radiation_wavelength     0.71075
_diffrn_measurement_device_type     'Rigaku R-AXIS RAPID'
_diffrn_measurement_method     \w
_diffrn_detector_area_resol_mean     10.000
_diffrn_reflns_number     9412
_diffrn_reflns_av_R_equivalents     0.0227
_diffrn_reflns_theta_min     3.081
_diffrn_reflns_theta_max     27.44
_diffrn_reflns_theta_full     27.44
_diffrn_measured_fraction_theta_max     0.992
_diffrn_measured_fraction_theta_full     0.992
_diffrn_reflns_limit_h_min     -10
_diffrn_reflns_limit_h_max     10
_diffrn_reflns_limit_k_min     -15
_diffrn_reflns_limit_k_max     15
_diffrn_reflns_limit_l_min     -14
_diffrn_reflns_limit_l_max     15
_diffrn_standards_number     0
_diffrn_standards_interval_count     .
_diffrn_standards_decay_%     ?
_refine_special_details
;
Refinement was performed using all reflections. The weighted <i>R</i>-factor
(<i>wR</i>) and goodness of fit (<i>S</i>) are based on <i>F</i>^2^.
<i>R</i>-factor (gt) are based on <i>F</i>. The threshold expression of
<i>F</i>^2^ > 2.0 \s(<i>F</i>^2^) is used only for calculating <i>R</i>-factor
(gt).
;
_reflns_number_total     4293
_reflns_number_gt     2329
_reflns_threshold_expression     F^2^>2.0\s(F^2^)
_refine_ls_structure_factor_coef     Fsqd
_refine_ls_R_factor_all     0.0918
_refine_ls_R_factor_gt     0.0361
_refine_ls_wR_factor_gt     0.0872
_refine_ls_wR_factor_ref     0.1227
_refine_ls_goodness_of_fit_ref     1.086
_refine_ls_number_reflns     4293
_refine_ls_number_parameters     257
_refine_ls_number_restraints     0
_refine_ls_hydrogen_treatment     mixed
_refine_ls_weighting_scheme     calc
_refine_ls_weighting_details
            'w = 1/[\s^2^(Fo^2^)+(0.0488P)^2^+0.1777P] where P=(Fo^2^+2Fc^2^)/3'
_atom_sites_solution_hydrogens     geom
_atom_sites_solution_primary     direct
_atom_sites_solution_secondary     difmap
_refine_ls_shift/su_max_lt     0.001
_refine_diff_density_max     0.26
_refine_diff_density_min     -0.24
_refine_ls_extinction_method     none
_refine_ls_extinction_coef     ?
loop_
    _atom_type_symbol
    _atom_type_description
    _atom_type_scat_dispersion_real
    _atom_type_scat_dispersion_imag
    _atom_type_scat_source
    'C' 'C' 0.0033 0.0016
;
International Tables for Crystallography
(Vol. C, Tables 4.2.6.8 and 6.1.1.4)
;
    'H' 'H' 0.0000 0.0000
;
International Tables for Crystallography
(Vol. C, Table 6.1.1.4)
;
    'Cl' 'Cl' 0.1484 0.1585
;
International Tables for Crystallography
(Vol. C, Tables 4.2.6.8 and 6.1.1.4)
;
    'N' 'N' 0.0061 0.0033
;
International Tables for Crystallography
(Vol. C, Tables 4.2.6.8 and 6.1.1.4)
;
    'O' 'O' 0.0106 0.0060
;
International Tables for Crystallography
(Vol. C, Tables 4.2.6.8 and 6.1.1.4)
;
_computing_data_collection
;
<i>RAPID-AUTO</i> (Rigaku, 2006)
;
_computing_cell_refinement
;
<i>RAPID-AUTO</i> (Rigaku, 2006)
;
_computing_data_reduction
;
<i>RAPID-AUTO</i> (Rigaku, 2006)
;
_computing_structure_solution
;
SIR92 (Altomare <i>et al.</i>,  1993)
;
_computing_structure_refinement
;
SHELXL97 (Sheldrick, 2008)
;
_computing_molecular_graphics
;
PLATON (Spek, 2009)
;
_computing_publication_material
;
CrystalStructure (Rigaku, 2014)
;
loop_
    _atom_site_type_symbol
    _atom_site_label
    _atom_site_fract_x
    _atom_site_fract_y
    _atom_site_fract_z
    _atom_site_U_iso_or_equiv
    _atom_site_adp_type
    _atom_site_calc_flag
    _atom_site_refinement_flags
    _atom_site_occupancy
    _atom_site_disorder_assembly
    _atom_site_disorder_group
    Cl Cl1 0.20020(9) 0.40251(6) 0.58501(6) 0.0724(2) Uani d . 1 . .
    O O2 0.3787(2) 0.45209(15) 0.14798(14) 0.0563(4) Uani d . 1 . .
    N N3 0.3767(2) 0.22221(18) 0.14868(17) 0.0560(5) Uani d . 1 . .
    N N4 0.1525(2) 0.72637(15) 0.33905(15) 0.0432(4) Uani d . 1 . .
    N N5 0.2432(2) 0.61932(17) 0.06500(16) 0.0500(4) Uani d . 1 . .
    N N6 0.2990(2) 1.07071(18) 0.58796(17) 0.0562(5) Uani d . 1 . .
    C C7 0.3408(2) 0.4468(2) 0.25274(18) 0.0444(5) Uani d . 1 . .
    C C8 0.3075(2) 0.5531(2) 0.35655(19) 0.0440(5) Uani d . 1 . .
    C C9 0.2637(3) 0.5344(2) 0.45812(19) 0.0488(5) Uani d . 1 . .
    C C10 0.2564(3) 0.4177(2) 0.45746(19) 0.0474(5) Uani d . 1 . .
    C C11 0.2949(2) 0.3074(2) 0.35528(18) 0.0451(5) Uani d . 1 . .
    C C12 0.2940(3) 0.1827(2) 0.3486(2) 0.0546(5) Uani d . 1 . .
    C C13 0.3335(3) 0.0841(2) 0.2454(2) 0.0642(6) Uani d . 1 . .
    C C14 0.3733(3) 0.1088(2) 0.1483(2) 0.0645(6) Uani d . 1 . .
    C C15 0.3387(2) 0.3236(2) 0.25179(18) 0.0439(5) Uani d . 1 . .
    C C16 0.3190(3) 0.6889(2) 0.3710(2) 0.0469(5) Uani d . 1 . .
    C C17 0.0484(3) 0.6472(2) 0.19651(18) 0.0453(5) Uani d . 1 . .
    C C18 0.1068(3) 0.67040(19) 0.09391(18) 0.0440(5) Uani d . 1 . .
    C C19 0.0266(3) 0.7400(2) 0.0336(2) 0.0542(5) Uani d . 1 . .
    C C20 0.0860(3) 0.7593(3) -0.0582(2) 0.0646(6) Uani d . 1 . .
    C C21 0.2264(3) 0.7087(3) -0.0865(2) 0.0637(6) Uani d . 1 . .
    C C22 0.2999(3) 0.6399(2) -0.0238(2) 0.0577(6) Uani d . 1 . .
    C C23 0.1681(3) 0.8665(2) 0.3842(2) 0.0549(6) Uani d . 1 . .
    C C24 0.2147(3) 0.9495(2) 0.53687(19) 0.0463(5) Uani d . 1 . .
    C C25 0.1679(3) 0.9048(2) 0.6174(2) 0.0563(6) Uani d . 1 . .
    C C26 0.2149(3) 0.9865(2) 0.7564(2) 0.0600(6) Uani d . 1 . .
    C C27 0.3044(3) 1.1103(2) 0.8101(2) 0.0570(6) Uani d . 1 . .
    C C28 0.3404(3) 1.1481(2) 0.7224(2) 0.0614(6) Uani d . 1 . .
    H H2 0.329(3) 0.526(3) 0.129(3) 0.098(9) Uiso d . 1 . .
    H H9 0.23914 0.60515 0.52745 0.0585 Uiso calc R 1 . .
    H H12 0.26668 0.16817 0.41415 0.0655 Uiso calc R 1 . .
    H H13 0.33386 0.00152 0.23959 0.0771 Uiso calc R 1 . .
    H H14 0.39931 0.0399 0.07819 0.0774 Uiso calc R 1 . .
    H H16A 0.38532 0.7515 0.46354 0.0563 Uiso calc R 1 . .
    H H16B 0.37804 0.69349 0.31109 0.0563 Uiso calc R 1 . .
    H H17A -0.06633 0.66426 0.18846 0.0544 Uiso calc R 1 . .
    H H17B 0.04458 0.55522 0.17233 0.0544 Uiso calc R 1 . .
    H H19 -0.06765 0.77418 0.05442 0.0651 Uiso calc R 1 . .
    H H20 0.03192 0.80564 -0.10001 0.0776 Uiso calc R 1 . .
    H H21 0.27022 0.72111 -0.14678 0.0764 Uiso calc R 1 . .
    H H22 0.39441 0.60539 -0.04348 0.0692 Uiso calc R 1 . .
    H H23A 0.06141 0.88388 0.34197 0.0659 Uiso calc R 1 . .
    H H23B 0.25394 0.89247 0.35362 0.0659 Uiso calc R 1 . .
    H H25 0.10548 0.82092 0.57873 0.0676 Uiso calc R 1 . .
    H H26 0.18619 0.95777 0.81246 0.0720 Uiso calc R 1 . .
    H H27 0.33951 1.16686 0.90321 0.0684 Uiso calc R 1 . .
    H H28 0.39751 1.2333 0.75867 0.0737 Uiso calc R 1 . .
loop_
    _atom_site_aniso_label
    _atom_site_aniso_U_11
    _atom_site_aniso_U_22
    _atom_site_aniso_U_33
    _atom_site_aniso_U_12
    _atom_site_aniso_U_13
    _atom_site_aniso_U_23
    Cl1 0.0990(5) 0.0762(4) 0.0553(4) 0.0150(4) 0.0451(3) 0.0312(3)
    O2 0.0698(10) 0.0665(10) 0.0499(8) 0.0272(8) 0.0355(8) 0.0321(8)
    N3 0.0734(13) 0.0579(12) 0.0446(10) 0.0263(10) 0.0282(9) 0.0247(9)
    N4 0.0515(10) 0.0396(9) 0.0336(8) 0.0077(8) 0.0159(7) 0.0123(8)
    N5 0.0525(11) 0.0546(11) 0.0389(9) 0.0099(9) 0.0180(8) 0.0169(9)
    N6 0.0747(13) 0.0454(11) 0.0413(10) 0.0005(9) 0.0243(9) 0.0122(9)
    C7 0.0422(11) 0.0567(13) 0.0350(10) 0.0116(10) 0.0153(9) 0.0206(10)
    C8 0.0415(11) 0.0493(12) 0.0364(10) 0.0063(9) 0.0121(8) 0.0167(9)
    C9 0.0504(12) 0.0543(13) 0.0336(10) 0.0101(10) 0.0165(9) 0.0125(10)
    C10 0.0511(12) 0.0551(14) 0.0363(10) 0.0075(10) 0.0161(9) 0.0208(10)
    C11 0.0416(11) 0.0543(13) 0.0347(10) 0.0079(10) 0.0108(8) 0.0181(10)
    C12 0.0622(14) 0.0598(15) 0.0463(12) 0.0117(11) 0.0188(11) 0.0281(12)
    C13 0.0846(18) 0.0573(15) 0.0593(14) 0.0216(13) 0.0287(13) 0.0308(13)
    C14 0.0896(18) 0.0579(15) 0.0530(13) 0.0316(13) 0.0333(13) 0.0250(12)
    C15 0.0437(11) 0.0522(13) 0.0352(10) 0.0132(10) 0.0143(9) 0.0192(10)
    C16 0.0478(12) 0.0478(12) 0.0364(10) 0.0022(10) 0.0140(9) 0.0129(9)
    C17 0.0450(11) 0.0461(12) 0.0361(10) 0.0051(9) 0.0135(9) 0.0122(9)
    C18 0.0441(11) 0.0431(11) 0.0305(9) 0.0027(9) 0.0095(8) 0.0075(9)
    C19 0.0544(13) 0.0585(14) 0.0441(11) 0.0130(11) 0.0146(10) 0.0201(11)
    C20 0.0732(17) 0.0701(16) 0.0520(13) 0.0108(13) 0.0155(12) 0.0326(13)
    C21 0.0717(16) 0.0737(17) 0.0466(12) 0.0020(13) 0.0214(12) 0.0288(13)
    C22 0.0566(14) 0.0681(15) 0.0446(12) 0.0090(12) 0.0230(10) 0.0203(12)
    C23 0.0801(16) 0.0432(13) 0.0376(11) 0.0105(11) 0.0217(11) 0.0144(10)
    C24 0.0585(13) 0.0413(12) 0.0363(10) 0.0111(10) 0.0191(9) 0.0137(9)
    C25 0.0781(16) 0.0463(13) 0.0465(12) 0.0078(11) 0.0280(11) 0.0193(11)
    C26 0.0820(17) 0.0648(16) 0.0449(12) 0.0187(13) 0.0331(12) 0.0283(12)
    C27 0.0613(14) 0.0620(15) 0.0355(11) 0.0108(12) 0.0189(10) 0.0113(11)
    C28 0.0685(16) 0.0535(14) 0.0442(12) -0.0039(12) 0.0215(11) 0.0076(11)
_geom_special_details
;
Refinement was performed using all reflections. The weighted <i>R</i>-factor
(<i>wR</i>) and goodness of fit (S) are based on F^2^. <i>R</i>-factor (gt)
are based on F. The threshold expression of F^2^ > 2.0 sigma(F^2^) is used
only for calculating <i>R</i>-factor (gt).
;
loop_
    _geom_bond_atom_site_label_1
    _geom_bond_atom_site_label_2
    _geom_bond_site_symmetry_1
    _geom_bond_site_symmetry_2
    _geom_bond_distance
    _geom_bond_publ_flag
    Cl1 C10 . . 1.743(3) no
    O2 C7 . . 1.361(3) no
    N3 C14 . . 1.313(4) no
    N3 C15 . . 1.368(3) no
    N4 C16 . . 1.470(3) no
    N4 C17 . . 1.466(2) no
    N4 C23 . . 1.454(3) no
    N5 C18 . . 1.349(3) no
    N5 C22 . . 1.347(4) no
    N6 C24 . . 1.334(3) no
    N6 C28 . . 1.338(3) no
    C7 C8 . . 1.381(3) no
    C7 C15 . . 1.424(4) no
    C8 C9 . . 1.422(4) no
    C8 C16 . . 1.504(3) no
    C9 C10 . . 1.349(4) no
    C10 C11 . . 1.416(3) no
    C11 C12 . . 1.412(4) no
    C11 C15 . . 1.429(4) no
    C12 C13 . . 1.359(3) no
    C13 C14 . . 1.394(5) no
    C17 C18 . . 1.521(4) no
    C18 C19 . . 1.375(4) no
    C19 C20 . . 1.384(4) no
    C20 C21 . . 1.376(4) no
    C21 C22 . . 1.366(4) no
    C23 C24 . . 1.514(3) no
    C24 C25 . . 1.382(4) no
    C25 C26 . . 1.384(3) no
    C26 C27 . . 1.369(4) no
    C27 C28 . . 1.370(4) no
    O2 H2 . . 1.04(3) no
    C9 H9 . . 0.930 no
    C12 H12 . . 0.930 no
    C13 H13 . . 0.930 no
    C14 H14 . . 0.930 no
    C16 H16A . . 0.970 no
    C16 H16B . . 0.970 no
    C17 H17A . . 0.970 no
    C17 H17B . . 0.970 no
    C19 H19 . . 0.930 no
    C20 H20 . . 0.930 no
    C21 H21 . . 0.930 no
    C22 H22 . . 0.930 no
    C23 H23A . . 0.970 no
    C23 H23B . . 0.970 no
    C25 H25 . . 0.930 no
    C26 H26 . . 0.930 no
    C27 H27 . . 0.930 no
    C28 H28 . . 0.930 no
loop_
    _geom_angle_atom_site_label_1
    _geom_angle_atom_site_label_2
    _geom_angle_atom_site_label_3
    _geom_angle_site_symmetry_1
    _geom_angle_site_symmetry_2
    _geom_angle_site_symmetry_3
    _geom_angle
    _geom_angle_publ_flag
    C14 N3 C15 . . . 117.7(2) no
    C16 N4 C17 . . . 113.69(15) no
    C16 N4 C23 . . . 111.51(16) no
    C17 N4 C23 . . . 112.33(18) no
    C18 N5 C22 . . . 117.9(2) no
    C24 N6 C28 . . . 117.2(2) no
    O2 C7 C8 . . . 123.5(2) no
    O2 C7 C15 . . . 116.17(17) no
    C8 C7 C15 . . . 120.4(2) no
    C7 C8 C9 . . . 118.4(2) no
    C7 C8 C16 . . . 124.0(2) no
    C9 C8 C16 . . . 117.66(18) no
    C8 C9 C10 . . . 122.34(19) no
    Cl1 C10 C9 . . . 119.55(16) no
    Cl1 C10 C11 . . . 119.4(2) no
    C9 C10 C11 . . . 121.1(2) no
    C10 C11 C12 . . . 124.8(2) no
    C10 C11 C15 . . . 117.6(2) no
    C12 C11 C15 . . . 117.59(18) no
    C11 C12 C13 . . . 119.4(3) no
    C12 C13 C14 . . . 119.0(3) no
    N3 C14 C13 . . . 124.7(2) no
    N3 C15 C7 . . . 118.2(2) no
    N3 C15 C11 . . . 121.6(2) no
    C7 C15 C11 . . . 120.18(18) no
    N4 C16 C8 . . . 113.11(17) no
    N4 C17 C18 . . . 115.94(17) no
    N5 C18 C17 . . . 116.4(2) no
    N5 C18 C19 . . . 121.2(2) no
    C17 C18 C19 . . . 122.4(2) no
    C18 C19 C20 . . . 120.0(2) no
    C19 C20 C21 . . . 118.9(3) no
    C20 C21 C22 . . . 118.3(3) no
    N5 C22 C21 . . . 123.7(2) no
    N4 C23 C24 . . . 113.4(2) no
    N6 C24 C23 . . . 115.3(2) no
    N6 C24 C25 . . . 122.17(18) no
    C23 C24 C25 . . . 122.53(19) no
    C24 C25 C26 . . . 119.2(2) no
    C25 C26 C27 . . . 119.0(3) no
    C26 C27 C28 . . . 117.95(19) no
    N6 C28 C27 . . . 124.4(2) no
    C7 O2 H2 . . . 112.4(18) no
    C8 C9 H9 . . . 118.825 no
    C10 C9 H9 . . . 118.839 no
    C11 C12 H12 . . . 120.293 no
    C13 C12 H12 . . . 120.294 no
    C12 C13 H13 . . . 120.515 no
    C14 C13 H13 . . . 120.514 no
    N3 C14 H14 . . . 117.649 no
    C13 C14 H14 . . . 117.655 no
    N4 C16 H16A . . . 108.956 no
    N4 C16 H16B . . . 108.959 no
    C8 C16 H16A . . . 108.959 no
    C8 C16 H16B . . . 108.962 no
    H16A C16 H16B . . . 107.759 no
    N4 C17 H17A . . . 108.296 no
    N4 C17 H17B . . . 108.295 no
    C18 C17 H17A . . . 108.301 no
    C18 C17 H17B . . . 108.301 no
    H17A C17 H17B . . . 107.402 no
    C18 C19 H19 . . . 119.991 no
    C20 C19 H19 . . . 119.983 no
    C19 C20 H20 . . . 120.561 no
    C21 C20 H20 . . . 120.563 no
    C20 C21 H21 . . . 120.849 no
    C22 C21 H21 . . . 120.854 no
    N5 C22 H22 . . . 118.151 no
    C21 C22 H22 . . . 118.151 no
    N4 C23 H23A . . . 108.897 no
    N4 C23 H23B . . . 108.899 no
    C24 C23 H23A . . . 108.892 no
    C24 C23 H23B . . . 108.896 no
    H23A C23 H23B . . . 107.725 no
    C24 C25 H25 . . . 120.400 no
    C26 C25 H25 . . . 120.399 no
    C25 C26 H26 . . . 120.492 no
    C27 C26 H26 . . . 120.490 no
    C26 C27 H27 . . . 121.022 no
    C28 C27 H27 . . . 121.032 no
    N6 C28 H28 . . . 117.816 no
    C27 C28 H28 . . . 117.809 no
loop_
    _geom_torsion_atom_site_label_1
    _geom_torsion_atom_site_label_2
    _geom_torsion_atom_site_label_3
    _geom_torsion_atom_site_label_4
    _geom_torsion_site_symmetry_1
    _geom_torsion_site_symmetry_2
    _geom_torsion_site_symmetry_3
    _geom_torsion_site_symmetry_4
    _geom_torsion
    _geom_torsion_publ_flag
    C14 N3 C15 C7 . . . . -179.57(17) no
    C14 N3 C15 C11 . . . . -0.6(3) no
    C15 N3 C14 C13 . . . . 0.1(3) no
    C16 N4 C17 C18 . . . . -70.7(2) no
    C17 N4 C16 C8 . . . . -65.3(2) no
    C16 N4 C23 C24 . . . . -72.8(2) no
    C23 N4 C16 C8 . . . . 166.49(16) no
    C17 N4 C23 C24 . . . . 158.23(17) no
    C23 N4 C17 C18 . . . . 57.1(2) no
    C18 N5 C22 C21 . . . . -0.4(2) no
    C22 N5 C18 C17 . . . . -178.93(13) no
    C22 N5 C18 C19 . . . . 0.8(2) no
    C24 N6 C28 C27 . . . . 1.1(3) no
    C28 N6 C24 C23 . . . . 178.99(18) no
    C28 N6 C24 C25 . . . . 1.3(3) no
    O2 C7 C8 C9 . . . . 177.87(14) no
    O2 C7 C8 C16 . . . . -3.8(3) no
    O2 C7 C15 N3 . . . . 1.0(2) no
    O2 C7 C15 C11 . . . . -177.99(13) no
    C8 C7 C15 N3 . . . . -178.35(15) no
    C8 C7 C15 C11 . . . . 2.7(2) no
    C15 C7 C8 C9 . . . . -2.8(2) no
    C15 C7 C8 C16 . . . . 175.54(14) no
    C7 C8 C9 C10 . . . . 1.1(3) no
    C7 C8 C16 N4 . . . . 107.8(2) no
    C9 C8 C16 N4 . . . . -73.8(2) no
    C16 C8 C9 C10 . . . . -177.37(15) no
    C8 C9 C10 Cl1 . . . . -179.55(14) no
    C8 C9 C10 C11 . . . . 0.9(3) no
    Cl1 C10 C11 C12 . . . . -1.0(2) no
    Cl1 C10 C11 C15 . . . . 179.37(11) no
    C9 C10 C11 C12 . . . . 178.57(16) no
    C9 C10 C11 C15 . . . . -1.1(3) no
    C10 C11 C12 C13 . . . . -179.91(16) no
    C10 C11 C15 N3 . . . . -179.63(15) no
    C10 C11 C15 C7 . . . . -0.7(2) no
    C12 C11 C15 N3 . . . . 0.7(2) no
    C12 C11 C15 C7 . . . . 179.66(15) no
    C15 C11 C12 C13 . . . . -0.3(3) no
    C11 C12 C13 C14 . . . . -0.2(3) no
    C12 C13 C14 N3 . . . . 0.4(4) no
    N4 C17 C18 N5 . . . . 75.0(2) no
    N4 C17 C18 C19 . . . . -104.73(19) no
    N5 C18 C19 C20 . . . . -0.3(2) no
    C17 C18 C19 C20 . . . . 179.38(13) no
    C18 C19 C20 C21 . . . . -0.5(3) no
    C19 C20 C21 C22 . . . . 0.9(3) no
    C20 C21 C22 N5 . . . . -0.4(3) no
    N4 C23 C24 N6 . . . . 152.46(19) no
    N4 C23 C24 C25 . . . . -29.9(3) no
    N6 C24 C25 C26 . . . . -2.4(4) no
    C23 C24 C25 C26 . . . . -179.9(2) no
    C24 C25 C26 C27 . . . . 1.0(4) no
    C25 C26 C27 C28 . . . . 1.2(4) no
    C26 C27 C28 N6 . . . . -2.3(4) no
loop_
    _geom_hbond_atom_site_label_D
    _geom_hbond_atom_site_label_H
    _geom_hbond_atom_site_label_A
    _geom_hbond_site_symmetry_D
    _geom_hbond_site_symmetry_H
    _geom_hbond_site_symmetry_A
    _geom_hbond_distance_DH
    _geom_hbond_distance_HA
    _geom_hbond_distance_DA
    _geom_hbond_angle_DHA
    O2 H2 N5 . . . 1.04(3) 1.66(4) 2.689(3) 168(2)
    C22 H22 O2 . . 2_665 0.93 2.46 3.348(3) 160
    C27 H27 N3 . . 1_566 0.93 2.55 3.406(3) 153
    C17 H17b Cg2 . . 2_565 0.97 2.79 3.599(3) 141
    C23 H23A Cg3 . . 2_576 0.97 2.86 3.770(3) 156
_iucr_refine_instructions_details
;
TITL HClqdpa
CELL  0.71075 8.31697 11.59932 11.61345 116.84730 105.28090 92.01100
ZERR  2 0.00048 0.00069 0.00059 0.00130 0.00130 0.00170
LATT 1
SFAC C H CL N O
UNIT 44 38 2 8 2
L.S. 5
FMAP 2
PLAN -10
WPDB -2
HTAB
BOND $H
CONF
LIST 4
TEMP 23.0
ACTA
SIZE 0.100 0.200 0.300
WGHT    0.048800    0.177700
FVAR       2.11909
CL1   3    0.200200    0.402512    0.585007    11.00000    0.09896    0.07617 =
         0.05531    0.03115    0.04514    0.01505
O2    5    0.378731    0.452090    0.147976    11.00000    0.06980    0.06648 =
         0.04990    0.03209    0.03547    0.02720
N3    4    0.376741    0.222208    0.148684    11.00000    0.07336    0.05790 =
         0.04460    0.02473    0.02823    0.02628
N4    4    0.152534    0.726370    0.339047    11.00000    0.05155    0.03958 =
         0.03365    0.01225    0.01594    0.00767
N5    4    0.243222    0.619322    0.064996    11.00000    0.05249    0.05462 =
         0.03887    0.01694    0.01802    0.00989
N6    4    0.299044    1.070713    0.587955    11.00000    0.07467    0.04539 =
         0.04135    0.01219    0.02430    0.00050
C7    1    0.340834    0.446769    0.252738    11.00000    0.04216    0.05672 =
         0.03505    0.02056    0.01525    0.01163
C8    1    0.307487    0.553058    0.356548    11.00000    0.04151    0.04931 =
         0.03640    0.01671    0.01205    0.00625
C9    1    0.263663    0.534403    0.458119    11.00000    0.05042    0.05429 =
         0.03361    0.01254    0.01650    0.01008
AFIX  43
H9    2    0.239137    0.605150    0.527455    11.00000   -1.20000
AFIX   0
C10   1    0.256408    0.417692    0.457455    11.00000    0.05106    0.05510 =
         0.03629    0.02084    0.01608    0.00754
C11   1    0.294848    0.307361    0.355277    11.00000    0.04162    0.05429 =
         0.03467    0.01814    0.01080    0.00790
C12   1    0.293994    0.182690    0.348550    11.00000    0.06220    0.05980 =
         0.04627    0.02807    0.01877    0.01173
AFIX  43
H12   2    0.266676    0.168166    0.414151    11.00000   -1.20000
AFIX   0
C13   1    0.333447    0.084119    0.245358    11.00000    0.08458    0.05730 =
         0.05926    0.03085    0.02866    0.02160
AFIX  43
H13   2    0.333857    0.001516    0.239590    11.00000   -1.20000
AFIX   0
C14   1    0.373302    0.108759    0.148267    11.00000    0.08964    0.05793 =
         0.05297    0.02504    0.03332    0.03163
AFIX  43
H14   2    0.399314    0.039899    0.078190    11.00000   -1.20000
AFIX   0
C15   1    0.338655    0.323549    0.251792    11.00000    0.04365    0.05223 =
         0.03524    0.01917    0.01430    0.01324
C16   1    0.318977    0.688871    0.371032    11.00000    0.04780    0.04776 =
         0.03638    0.01286    0.01398    0.00215
AFIX  23
H16A  2    0.385316    0.751499    0.463544    11.00000   -1.20000
H16B  2    0.378042    0.693487    0.311087    11.00000   -1.20000
AFIX   0
C17   1    0.048380    0.647220    0.196513    11.00000    0.04502    0.04605 =
         0.03608    0.01221    0.01348    0.00508
AFIX  23
H17A  2   -0.066329    0.664261    0.188461    11.00000   -1.20000
H17B  2    0.044580    0.555220    0.172328    11.00000   -1.20000
AFIX   0
C18   1    0.106797    0.670401    0.093911    11.00000    0.04414    0.04314 =
         0.03047    0.00747    0.00948    0.00267
C19   1    0.026577    0.740032    0.033558    11.00000    0.05443    0.05855 =
         0.04408    0.02013    0.01456    0.01296
AFIX  43
H19   2   -0.067646    0.774180    0.054421    11.00000   -1.20000
AFIX   0
C20   1    0.086000    0.759299   -0.058186    11.00000    0.07316    0.07006 =
         0.05197    0.03257    0.01554    0.01078
AFIX  43
H20   2    0.031916    0.805643   -0.100012    11.00000   -1.20000
AFIX   0
C21   1    0.226428    0.708749   -0.086489    11.00000    0.07170    0.07372 =
         0.04664    0.02878    0.02136    0.00201
AFIX  43
H21   2    0.270219    0.721106   -0.146782    11.00000   -1.20000
AFIX   0
C22   1    0.299903    0.639943   -0.023769    11.00000    0.05664    0.06814 =
         0.04461    0.02026    0.02298    0.00900
AFIX  43
H22   2    0.394405    0.605389   -0.043484    11.00000   -1.20000
AFIX   0
C23   1    0.168120    0.866514    0.384170    11.00000    0.08013    0.04318 =
         0.03757    0.01442    0.02169    0.01046
AFIX  23
H23A  2    0.061407    0.883879    0.341969    11.00000   -1.20000
H23B  2    0.253940    0.892472    0.353619    11.00000   -1.20000
AFIX   0
C24   1    0.214705    0.949463    0.536869    11.00000    0.05850    0.04132 =
         0.03627    0.01370    0.01914    0.01113
C25   1    0.167859    0.904826    0.617440    11.00000    0.07814    0.04626 =
         0.04647    0.01932    0.02802    0.00781
AFIX  43
H25   2    0.105483    0.820920    0.578732    11.00000   -1.20000
AFIX   0
C26   1    0.214902    0.986502    0.756376    11.00000    0.08205    0.06475 =
         0.04488    0.02826    0.03312    0.01871
AFIX  43
H26   2    0.186189    0.957766    0.812462    11.00000   -1.20000
AFIX   0
C27   1    0.304349    1.110256    0.810073    11.00000    0.06130    0.06199 =
         0.03554    0.01129    0.01892    0.01082
AFIX  43
H27   2    0.339514    1.166857    0.903211    11.00000   -1.20000
AFIX   0
C28   1    0.340430    1.148108    0.722373    11.00000    0.06852    0.05354 =
         0.04423    0.00764    0.02145   -0.00393
AFIX  43
H28   2    0.397511    1.233301    0.758673    11.00000   -1.20000
AFIX   0
H29   2    0.329273    0.525729    0.129217    11.00000    0.09846
HKLF 4
REM  20150223a
REM R1 =  0.0361 for    2329 Fo > 4sig(Fo)  and  0.0918 for all    4293 data
REM    257 parameters refined using      0 restraints
END
WGHT      0.0469      0.1969
REM Instructions for potential hydrogen bonds
HTAB C16 N5
EQIV $1 -x+1, -y+1, -z
HTAB C22 O2_$1
EQIV $2 x, y+1, z+1
HTAB C27 N3_$2
HTAB O2 N5
REM Highest difference peak  0.262,  deepest hole -0.239,  1-sigma level  0.055
Q1    1   0.2539  0.5208  0.3740  11.00000  0.05    0.26
Q2    1   0.3441  0.4964  0.3255  11.00000  0.05    0.24
Q3    1   0.1920  0.2740  0.5555  11.00000  0.05    0.24
Q4    1   0.3164  0.3174  0.3103  11.00000  0.05    0.23
Q5    1   0.1338  0.7991  0.1578  11.00000  0.05    0.23
Q6    1   0.1830  0.4800  0.4216  11.00000  0.05    0.23
Q7    1   0.1206  0.4584  0.5045  11.00000  0.05    0.22
Q8    1   0.3187  0.4023  0.0145  11.00000  0.05    0.22
Q9    1   0.2052  0.5226  0.5908  11.00000  0.05    0.21
Q10   1   0.3035  0.6574  0.0695  11.00000  0.05    0.21
;
