# Supplementary material for: Crystal structure of 7-{[bis­(pyridin-2-ylmeth­yl)amino]­meth­yl}-5-chloro­quinolin-8-ol
Source: Acta Crystallogr E Crystallogr Commun. 2015 Nov 28;71(Pt 12):1545–7. doi: 10.1107/S2056989015022410 (PMC4719835; doi:10.1107/S2056989015022410)
Supplement: Supplementary file 2 [file e-71-01545-Isup2.hkl]

# 
# h,k,l, Fc-squared, Fo-squared, sigma(Fo-squared) and status flag 
# 
data_I
_shelx_title 'HClqdpa' 
_shelx_refln_list_code          4 
_shelx_F_calc_maximum      129.43 
_exptl_crystal_F_000       408.00 
_reflns_d_resolution_high  0.7713 
 
loop_ 
 _symmetry_equiv_pos_as_xyz 
 'x, y, z' 
 '-x, -y, -z' 
 
_cell_length_a     8.3170 
_cell_length_b    11.5993 
_cell_length_c    11.6135 
_cell_angle_alpha 116.847 
_cell_angle_beta  105.281 
_cell_angle_gamma  92.011 
 
_shelx_F_squared_multiplier     1.000 
 
loop_ 
 _refln_index_h 
 _refln_index_k 
 _refln_index_l 
 _refln_F_squared_calc 
 _refln_F_squared_meas 
 _refln_F_squared_sigma 
 _refln_observed_status 
   2   0   0    16751.38    18157.43    265.54 o 
   3   0   0     2333.23     2297.74     14.98 o 
   4   0   0        4.72        4.71      1.53 o 
   5   0   0       13.54       15.77      1.70 o 
   6   0   0       70.88       75.13      2.95 o 
   7   0   0       13.19       13.98      2.29 o 
   8   0   0       15.56       15.24      2.68 o 
   9   0   0        0.52       -0.76      2.95 o 
  10   0   0        0.24        2.39      2.95 o 
 -10   1   0        0.14        2.15      2.83 o 
  -9   1   0        1.72        2.47      2.93 o 
  -8   1   0       15.64       14.63      2.50 o 
  -7   1   0        3.36        3.21      2.42 o 
  -6   1   0       54.00       52.32      2.28 o 
  -5   1   0      132.82      122.06      2.43 o 
  -4   1   0        5.49        4.34      1.24 o 
  -3   1   0      381.47      381.00      3.57 o 
  -2   1   0     4375.33     4773.34     75.33 o 
   1   1   0       45.58       40.72      1.01 o 
   2   1   0     7280.45     8005.76     71.66 o 
   3   1   0        3.47        2.45      1.25 o 
   4   1   0      180.03      188.06      4.66 o 
   5   1   0      123.11      127.48      2.74 o 
   6   1   0       12.73       15.29      2.11 o 
   7   1   0        0.29        0.16      2.32 o 
   8   1   0        0.10       -1.67      2.90 o 
   9   1   0        1.20        3.28      6.93 o 
  10   1   0        6.78        1.53      3.14 o 
 -10   2   0        1.37        5.65      2.50 o 
  -9   2   0        0.04       -2.34      2.34 o 
  -8   2   0        8.41       10.01      2.76 o 
  -7   2   0       22.84       21.81      2.60 o 
  -6   2   0      185.06      185.84      3.65 o 
  -5   2   0      187.02      202.81      3.01 o 
  -4   2   0     2796.62     2867.11     19.19 o 
  -3   2   0       10.62       12.01      1.05 o 
  -2   2   0     7228.83     7797.91     35.92 o 
  -1   2   0       19.04       18.42      0.61 o 
   0   2   0       35.67       35.07      1.12 o 
   1   2   0     2184.36     2197.10     31.57 o 
   2   2   0      113.29      102.26      2.07 o 
   3   2   0       72.26       75.44      1.95 o 
   4   2   0      631.71      618.06      6.74 o 
   5   2   0        8.75        9.11      1.91 o 
   6   2   0       69.89       69.19      3.23 o 
   7   2   0        5.14        6.18      2.41 o 
   8   2   0        2.22        0.81      2.46 o 
   9   2   0        0.65       -0.10      6.11 o 
 -10   3   0        1.71        0.10      2.08 o 
  -9   3   0       18.90       19.43      2.42 o 
  -8   3   0       28.23       28.72      2.46 o 
  -7   3   0        0.17        0.62      1.49 o 
  -6   3   0       12.26        9.67      1.87 o 
  -5   3   0       91.62       96.73      1.96 o 
  -4   3   0      324.77      308.99      3.11 o 
  -3   3   0       35.94       27.73      1.05 o 
  -2   3   0      448.16      436.10      2.96 o 
  -1   3   0     3571.62     3774.51     18.61 o 
   0   3   0      478.05      451.08      4.41 o 
   1   3   0       68.38       53.07      2.52 o 
   2   3   0       23.30       19.64      1.57 o 
   3   3   0      228.27      239.72      3.23 o 
   4   3   0       46.53       44.57      2.13 o 
   5   3   0       28.21       28.66      5.34 o 
   6   3   0       28.98       39.67      2.67 o 
   7   3   0       13.23       11.65      2.71 o 
   8   3   0        0.02        1.18      2.63 o 
   9   3   0        1.38        1.35      3.56 o 
 -10   4   0        0.09       -1.12      1.98 o 
  -9   4   0        4.01        0.18      1.72 o 
  -8   4   0       39.03       41.29      2.09 o 
  -7   4   0       10.36        9.08      1.55 o 
  -6   4   0      260.18      264.85      4.18 o 
  -5   4   0       35.30       33.11      1.80 o 
  -4   4   0      177.40      167.17      2.44 o 
  -3   4   0        2.14        3.38      0.76 o 
  -2   4   0      113.09       94.73      1.60 o 
  -1   4   0     1069.03     1089.98      8.38 o 
   0   4   0      688.16      608.45      5.30 o 
   1   4   0     1052.40     1018.81     13.24 o 
   2   4   0     1221.75     1232.15      9.56 o 
   3   4   0        4.47        4.11      1.76 o 
   4   4   0      250.85      269.16      5.30 o 
   5   4   0        0.01       -0.80      2.08 o 
   6   4   0       35.78       34.63      2.95 o 
   7   4   0        0.03        0.38      2.46 o 
   8   4   0        0.08       -0.11      2.56 o 
   9   4   0        1.58        1.59      3.28 o 
 -10   5   0        1.13        3.67      4.07 o 
  -9   5   0        0.97       -0.78      1.69 o 
  -8   5   0        2.24        0.77      1.45 o 
  -7   5   0       79.18       77.27      2.70 o 
  -6   5   0       42.14       39.03      2.61 o 
  -5   5   0      100.22       96.93      2.00 o 
  -4   5   0      206.42      213.39      1.95 o 
  -3   5   0       31.00       27.26      1.33 o 
  -2   5   0      180.94      165.39      2.12 o 
  -1   5   0       38.92       29.74      1.67 o 
   0   5   0       92.41      125.69      2.45 o 
   1   5   0       14.06       18.15      1.79 o 
   2   5   0       35.14       41.64      2.58 o 
   3   5   0      296.72      304.58      5.15 o 
   4   5   0       60.50       67.86      2.87 o 
   5   5   0       92.31       96.88      3.42 o 
   6   5   0       47.76       48.41      3.99 o 
   7   5   0        2.75        1.21      3.42 o 
   8   5   0        2.54        2.00      3.14 o 
  -9   6   0        0.53        0.64      1.61 o 
  -8   6   0        5.29        2.74      1.75 o 
  -7   6   0       12.22       16.18      1.47 o 
  -6   6   0       35.53       34.23      1.57 o 
  -5   6   0      161.00      166.62      2.35 o 
  -4   6   0       73.86       78.57      4.55 o 
  -3   6   0        7.71       10.67      1.42 o 
  -2   6   0      586.28      579.96      4.46 o 
  -1   6   0        0.18       -0.41      1.45 o 
   0   6   0      381.73      379.58      4.47 o 
   1   6   0       32.04       28.50      2.19 o 
   2   6   0       17.20       20.33      2.36 o 
   3   6   0       82.33       92.50      3.16 o 
   4   6   0       15.74       24.03      3.82 o 
   5   6   0       24.81       24.13      3.06 o 
   6   6   0        4.57        3.56      2.87 o 
   7   6   0        1.17        1.47      3.09 o 
   8   6   0        7.09        2.86      3.63 o 
  -9   7   0        8.49        5.19      5.80 o 
  -8   7   0        6.16        4.30      1.89 o 
  -7   7   0        5.78        6.55      1.53 o 
  -6   7   0        7.34        6.50      2.10 o 
  -5   7   0        0.90        3.15      1.58 o 
  -4   7   0       26.14       23.49      1.92 o 
  -3   7   0        3.55        4.56      1.60 o 
  -2   7   0      142.90      131.47      2.56 o 
  -1   7   0       41.43       43.23      2.34 o 
   0   7   0       53.83       52.24      2.76 o 
   1   7   0       30.46       36.16      4.01 o 
   2   7   0       26.08       23.44      2.63 o 
   3   7   0       89.21       93.85      7.73 o 
   4   7   0        8.80       10.13      3.39 o 
   5   7   0       20.68       23.48      3.98 o 
   6   7   0       11.53       12.46     10.28 o 
   7   7   0        0.66       -0.12      3.08 o 
  -9   8   0       16.14       14.39     10.68 o 
  -8   8   0        7.58        1.50      2.90 o 
  -7   8   0        0.06        0.54      2.12 o 
  -6   8   0       42.42       42.08      2.70 o 
  -5   8   0      245.30      258.96      5.00 o 
  -4   8   0        5.17        4.74      1.75 o 
  -3   8   0      287.93      284.92      3.41 o 
  -2   8   0      349.12      351.48      4.25 o 
  -1   8   0      100.07      102.63      2.80 o 
   0   8   0       24.20       22.97      2.67 o 
   1   8   0       47.35       45.66      3.03 o 
   2   8   0        0.09       -0.17      2.42 o 
   3   8   0       26.26       30.70      3.23 o 
   4   8   0        0.75        0.42      3.26 o 
   5   8   0        5.17        1.95      3.10 o 
   6   8   0        0.00       -0.62      3.87 o 
   7   8   0        0.20       -0.45      5.70 o 
  -8   9   0        1.49        3.07      3.15 o 
  -7   9   0       17.46       12.50      9.66 o 
  -6   9   0        2.85        2.09      1.65 o 
  -5   9   0       77.45       85.73      3.27 o 
  -4   9   0      203.55      210.72      8.23 o 
  -3   9   0      359.83      369.49      4.54 o 
  -2   9   0        3.47        5.55      2.25 o 
  -1   9   0      407.68      404.17      7.45 o 
   0   9   0       18.87       15.59      3.44 o 
   1   9   0       66.90       73.04      6.92 o 
   2   9   0       34.32       41.38      3.43 o 
   3   9   0        3.47        4.62      3.09 o 
   4   9   0        8.61        4.05      4.05 o 
   5   9   0        0.04       -1.73      3.37 o 
   6   9   0        0.02       -0.23      4.19 o 
  -8  10   0        0.91       -2.88      3.04 o 
  -7  10   0        0.35        3.25      3.13 o 
  -6  10   0        8.69        4.69      2.57 o 
  -5  10   0        5.44        6.70      2.03 o 
  -4  10   0        0.34       -0.83      2.49 o 
  -3  10   0       39.10       48.88      2.74 o 
  -2  10   0       67.05       75.28      2.65 o 
  -1  10   0        5.41        5.40      2.21 o 
   0  10   0        0.03       -0.53      3.16 o 
   1  10   0       17.97        9.88      7.74 o 
   2  10   0       13.01        6.93      5.67 o 
   3  10   0        3.98        5.52      4.18 o 
   4  10   0        6.95        2.60      3.57 o 
   5  10   0        0.03       -3.30      4.63 o 
  -7  11   0        8.31        6.14      5.04 o 
  -6  11   0        3.75        5.70      1.87 o 
  -5  11   0        2.83        7.15      2.92 o 
  -4  11   0        0.93        1.13      2.80 o 
  -3  11   0       64.77       69.25      3.11 o 
  -2  11   0       11.46       11.55      2.60 o 
  -1  11   0        4.41        3.89      2.66 o 
   0  11   0        0.16        1.22      2.39 o 
   1  11   0        3.67        0.51      3.72 o 
   2  11   0        1.45        0.15      3.14 o 
   3  11   0        2.01       -1.06      3.58 o 
   4  11   0        0.01        1.09      3.94 o 
  -6  12   0        0.00       -0.32      2.28 o 
  -5  12   0        1.58        1.45      3.08 o 
  -4  12   0        0.05        3.42      3.24 o 
  -3  12   0        0.03        1.76      2.72 o 
  -2  12   0        0.03        1.73      2.33 o 
  -1  12   0        0.22        0.97      2.76 o 
   0  12   0        0.02       -1.15      2.68 o 
   1  12   0       16.58        0.22      4.24 o 
   2  12   0        7.11        1.10      3.81 o 
  -4  13   0        1.25        4.00      4.81 o 
  -3  13   0        0.11        2.34      2.50 o 
  -2  13   0        3.97        1.31      3.02 o 
  -1  13   0        0.13        0.35      2.64 o 
   0  13   0        2.17        2.76      3.50 o 
  -2 -13   1        1.60        0.41      4.16 o 
  -1 -13   1        6.91       -0.33      3.77 o 
   0 -13   1        1.20        2.67      3.71 o 
   1 -13   1        3.33        3.94      3.80 o 
   2 -13   1        0.05       -0.27      2.37 o 
   3 -13   1        2.40        2.91      3.11 o 
   4 -13   1        0.25        0.88      2.90 o 
   5 -13   1        2.47        4.51      3.54 o 
  -3 -12   1        0.00       -1.18      3.76 o 
  -2 -12   1        1.56        0.07      3.13 o 
  -1 -12   1        9.16       -0.27      2.58 o 
   0 -12   1        1.32        0.57      2.70 o 
   1 -12   1       23.48       32.43      2.79 o 
   2 -12   1        0.35        0.08      1.97 o 
   3 -12   1        1.42        1.47      2.08 o 
   4 -12   1       12.36       11.79      3.98 o 
   5 -12   1        4.62        3.88      2.45 o 
   6 -12   1        1.31        1.47      2.35 o 
  -5 -11   1        3.33        2.85      4.13 o 
  -4 -11   1        0.10       -1.36      3.64 o 
  -3 -11   1        0.35        2.27      3.38 o 
  -2 -11   1        3.95        0.14      3.19 o 
  -1 -11   1        1.55       -0.19      3.18 o 
   0 -11   1       31.25       25.45      8.23 o 
   1 -11   1        0.06        0.49      2.02 o 
   2 -11   1        5.15        4.12      2.26 o 
   3 -11   1        8.31       11.35      2.05 o 
   4 -11   1       28.31       28.08      2.60 o 
   5 -11   1       13.29       13.87      2.37 o 
   6 -11   1        5.52        6.09      2.22 o 
   7 -11   1        5.61        3.60      4.09 o 
  -6 -10   1        5.64        4.13      6.54 o 
  -5 -10   1        0.37        0.91      3.47 o 
  -4 -10   1        0.97        2.62      3.32 o 
  -3 -10   1        2.12        0.35      2.87 o 
  -2 -10   1        1.37        1.93      2.88 o 
  -1 -10   1       61.35       70.79      4.20 o 
   0 -10   1        5.80        7.93      2.26 o 
   1 -10   1        1.38        1.51      1.94 o 
   2 -10   1        4.01        3.15      2.39 o 
   3 -10   1        0.12        0.61      1.90 o 
   4 -10   1        1.07        1.83      2.41 o 
   5 -10   1        5.17        5.55      2.00 o 
   6 -10   1        7.90        5.36      1.72 o 
   7 -10   1        2.10       -0.20      2.68 o 
   8 -10   1        8.95        6.15      5.34 o 
  -6  -9   1        1.06        0.97      4.17 o 
  -5  -9   1        2.52        1.39      3.82 o 
  -4  -9   1        9.90        8.20      4.20 o 
  -3  -9   1        9.46        7.10      3.62 o 
  -2  -9   1       57.64       53.16      3.45 o 
  -1  -9   1        0.00       -1.21      2.44 o 
   0  -9   1        5.10        4.18      2.00 o 
   1  -9   1        0.24        0.76      1.73 o 
   2  -9   1       87.07       80.42      2.83 o 
   3  -9   1      268.35      264.38      3.48 o 
   4  -9   1      181.82      186.12      3.55 o 
   5  -9   1       93.41      102.53      2.84 o 
   6  -9   1       50.04       46.09      2.74 o 
   7  -9   1       28.64       28.38      2.65 o 
   8  -9   1       16.31        6.23      4.69 o 
  -7  -8   1        0.02        0.02      3.09 o 
  -6  -8   1        0.01       -1.44      3.13 o 
  -5  -8   1        5.96        6.66      3.12 o 
  -4  -8   1        6.86        5.51      2.90 o 
  -3  -8   1       28.32       25.56      2.96 o 
  -2  -8   1        5.85        9.65      2.55 o 
  -1  -8   1       10.26       13.29      2.89 o 
   0  -8   1       11.72       11.72      2.23 o 
   1  -8   1        7.68        8.76      1.71 o 
   2  -8   1      140.13      134.81      2.40 o 
   3  -8   1      203.17      201.46      3.42 o 
   4  -8   1     1002.73     1057.19      9.98 o 
   5  -8   1      282.46      291.05      3.71 o 
   6  -8   1      211.73      227.23      8.19 o 
   7  -8   1       59.33       67.68      2.16 o 
   8  -8   1       33.18       35.36      2.90 o 
   9  -8   1        9.25        6.14      4.72 o 
  -8  -7   1        5.84        4.53      3.87 o 
  -7  -7   1        0.04        0.75      3.11 o 
  -6  -7   1       42.49       53.80      3.73 o 
  -5  -7   1       11.47       13.73      3.01 o 
  -4  -7   1       28.56       29.59      2.97 o 
  -3  -7   1       32.66       34.29      2.75 o 
  -2  -7   1       17.62       23.51      2.48 o 
  -1  -7   1      144.45      149.08      3.24 o 
   0  -7   1        0.23        0.05      1.52 o 
   1  -7   1       42.63       39.60      1.69 o 
   2  -7   1       27.20       29.78      1.71 o 
   3  -7   1       64.37       69.45      2.09 o 
   4  -7   1        5.84        5.89      1.91 o 
   5  -7   1      272.33      274.11      2.85 o 
   6  -7   1      178.22      194.13      2.82 o 
   7  -7   1       11.69       10.18      1.56 o 
   8  -7   1       15.23       13.50      2.05 o 
   9  -7   1        7.15        3.43      2.35 o 
  -8  -6   1        1.63       -0.45      3.87 o 
  -7  -6   1       31.98       23.75     16.38 o 
  -6  -6   1        7.01        4.18      3.45 o 
  -5  -6   1        2.35        2.86      2.52 o 
  -4  -6   1       27.89       31.24      2.73 o 
  -3  -6   1      363.29      375.84      5.59 o 
  -2  -6   1      109.67      108.75      6.40 o 
  -1  -6   1     1105.93     1139.58      9.35 o 
   0  -6   1      186.94      189.22      2.96 o 
   1  -6   1      436.43      420.23      3.56 o 
   2  -6   1      614.68      599.86      5.27 o 
   3  -6   1       57.62       60.98      1.63 o 
   4  -6   1        9.11       10.42      1.09 o 
   5  -6   1       13.13       17.83      1.55 o 
   6  -6   1       76.72       76.14      2.14 o 
   7  -6   1        0.12        0.61      1.31 o 
   8  -6   1       26.06       26.76      2.59 o 
   9  -6   1        6.83        2.93      2.54 o 
  -9  -5   1        0.22       -0.50      3.33 o 
  -8  -5   1        2.07        0.38      2.89 o 
  -7  -5   1        5.75        1.30      2.74 o 
  -6  -5   1        0.92        1.14      2.46 o 
  -5  -5   1       10.94       10.07      2.51 o 
  -4  -5   1       49.71       54.60      4.00 o 
  -3  -5   1      158.05      158.32      3.09 o 
  -2  -5   1       74.02       68.48      2.22 o 
  -1  -5   1     1175.34     1228.88      9.41 o 
   0  -5   1      407.35      434.67      4.65 o 
   1  -5   1      644.81      692.58      4.89 o 
   2  -5   1        0.64        1.33      0.78 o 
   3  -5   1      133.84      126.21      1.67 o 
   4  -5   1      259.23      254.41      2.72 o 
   5  -5   1       67.11       71.32      2.20 o 
   6  -5   1        5.25        7.10      1.75 o 
   7  -5   1       13.80       14.86      1.76 o 
   8  -5   1        1.83        0.34      2.49 o 
   9  -5   1        2.49        1.74      2.49 o 
  10  -5   1        1.52        0.25      1.91 o 
  -9  -4   1        0.00        1.17      3.97 o 
  -8  -4   1        0.04        0.21      2.57 o 
  -7  -4   1       12.98        6.73      6.52 o 
  -6  -4   1        6.55        7.22      2.49 o 
  -5  -4   1       19.46       20.79      2.38 o 
  -4  -4   1      283.93      299.32      4.19 o 
  -3  -4   1       93.53       86.92      2.33 o 
  -2  -4   1     1092.74     1111.91     12.43 o 
  -1  -4   1      412.17      396.00      9.00 o 
   0  -4   1      278.21      250.50      3.43 o 
   1  -4   1      129.01      117.33      1.76 o 
   2  -4   1      200.34      218.99      2.03 o 
   3  -4   1      695.82      669.43      3.89 o 
   4  -4   1       35.11       36.26      1.40 o 
   5  -4   1      478.12      452.86      9.18 o 
   6  -4   1      173.08      191.72      3.06 o 
   7  -4   1       17.94       18.81      2.30 o 
   8  -4   1       50.63       55.10      5.05 o 
   9  -4   1        4.09        1.17      1.99 o 
  10  -4   1        3.55        0.89      2.21 o 
  -9  -3   1        1.51        0.67      3.23 o 
  -8  -3   1       11.30        6.41      6.68 o 
  -7  -3   1       17.40       18.38      3.37 o 
  -6  -3   1       20.57       22.54      3.93 o 
  -5  -3   1       16.12       13.99      2.52 o 
  -4  -3   1        0.06        0.39      1.74 o 
  -3  -3   1       83.22       78.60      2.08 o 
  -2  -3   1       21.00       16.68      1.70 o 
  -1  -3   1       88.16       86.47      1.80 o 
   0  -3   1       25.12       24.82      1.19 o 
   1  -3   1        5.22        7.73      0.85 o 
   2  -3   1       39.58       35.58      1.01 o 
   3  -3   1        0.05        0.77      0.86 o 
   4  -3   1      203.63      195.78      2.58 o 
   5  -3   1        1.35        1.14      1.00 o 
   6  -3   1       23.19       29.05      1.89 o 
   7  -3   1        1.68        1.96      1.58 o 
   8  -3   1       26.57       30.48      2.06 o 
   9  -3   1        0.01        0.19      1.57 o 
  10  -3   1       11.79       13.29      3.01 o 
 -10  -2   1        0.02        0.94      3.18 o 
  -9  -2   1        2.39       -1.93      3.35 o 
  -8  -2   1        5.29        2.56      2.95 o 
  -7  -2   1        0.01        0.09      2.81 o 
  -6  -2   1        8.79       11.08      2.21 o 
  -5  -2   1        1.43        0.93      1.66 o 
  -4  -2   1      122.88      122.46      2.43 o 
  -3  -2   1       55.84       46.75      1.70 o 
  -2  -2   1      975.44      886.62      7.00 o 
  -1  -2   1     6786.20     7076.53     40.87 o 
   0  -2   1      868.78      855.49      6.07 o 
   1  -2   1     6162.85     6703.41     30.55 o 
   2  -2   1     3872.15     4107.79     32.46 o 
   3  -2   1     1223.88     1164.04     10.45 o 
   4  -2   1     1058.46     1051.06      8.05 o 
   5  -2   1       58.53       54.38      1.83 o 
   6  -2   1       44.02       44.48      2.08 o 
   7  -2   1        9.40        8.19      1.98 o 
   8  -2   1        0.12       -0.77      2.40 o 
   9  -2   1        7.18        5.26      1.92 o 
  10  -2   1        0.14        0.95      2.40 o 
 -10  -1   1        0.01       -0.99      3.69 o 
  -9  -1   1        1.43        1.54      3.18 o 
  -8  -1   1        1.82        0.60      2.30 o 
  -7  -1   1       26.92       28.32      3.13 o 
  -6  -1   1        1.10        0.27      1.73 o 
  -5  -1   1      457.39      466.29      5.95 o 
  -4  -1   1        8.20        6.08      1.37 o 
  -3  -1   1        0.32       -0.14      1.13 o 
  -2  -1   1      486.56      455.31      3.86 o 
  -1  -1   1     3183.78     3360.64     34.63 o 
   1  -1   1      585.46      530.92      3.25 o 
   2  -1   1     2489.37     2660.47     15.83 o 
   3  -1   1      771.27      764.03      5.80 o 
   4  -1   1       64.33       59.56      2.84 o 
   5  -1   1      280.69      272.80      4.58 o 
   6  -1   1        5.51        6.08      1.76 o 
   7  -1   1        5.49        5.32      2.23 o 
   8  -1   1        1.55        4.26      2.53 o 
   9  -1   1        0.06       -0.16      3.17 o 
  10  -1   1        0.37        0.10      3.16 o 
 -10   0   1        0.00       -1.31      2.96 o 
  -9   0   1       18.68       23.32      5.62 o 
  -8   0   1       67.26       71.76      3.22 o 
  -7   0   1       13.40       13.78      2.34 o 
  -6   0   1      126.62      133.04      3.89 o 
  -5   0   1      165.97      173.48      2.90 o 
  -4   0   1      180.24      171.37      2.57 o 
  -3   0   1     3235.38     3298.89     44.04 o 
  -2   0   1      377.61      358.37      3.41 o 
   1   0   1     1699.27     1778.52     17.61 o 
   2   0   1    11277.61    12379.68    149.48 o 
   3   0   1        2.74        0.51      1.01 o 
   4   0   1     1361.64     1305.20     17.89 o 
   5   0   1      130.59      119.78      4.33 o 
   6   0   1       27.70       33.98      2.82 o 
   7   0   1       37.37       36.44      2.48 o 
   8   0   1        5.54        6.31      2.37 o 
   9   0   1        0.39       -2.01      2.52 o 
 -10   1   1        8.82       12.56      3.21 o 
  -9   1   1        0.04        3.45      3.02 o 
  -8   1   1        1.65        0.58      3.45 o 
  -7   1   1        1.64        1.77      2.01 o 
  -6   1   1       21.81       23.59      2.47 o 
  -5   1   1      232.61      265.18      4.75 o 
  -4   1   1      339.74      373.91      3.93 o 
  -3   1   1        4.64        4.65      1.22 o 
  -2   1   1       15.88       10.76      1.67 o 
  -1   1   1     2107.62     2161.17     18.14 o 
   0   1   1        0.29        0.02      0.63 o 
   1   1   1     8066.14     8825.55     82.17 o 
   2   1   1        4.32        3.03      1.22 o 
   3   1   1      922.81      891.01      7.02 o 
   4   1   1      894.77      923.21      8.11 o 
   5   1   1      150.38      154.94      3.40 o 
   6   1   1        0.11       -0.62      1.83 o 
   7   1   1        9.96        7.12      2.28 o 
   8   1   1        8.85        4.64      5.13 o 
   9   1   1        1.59        2.21      2.77 o 
 -10   2   1        0.85        2.33      1.80 o 
  -9   2   1        0.97        0.35      1.86 o 
  -8   2   1       16.61       13.45      1.61 o 
  -7   2   1        0.22        0.57      1.18 o 
  -6   2   1      368.92      395.46      3.60 o 
  -5   2   1        7.64        6.57      1.18 o 
  -4   2   1      834.13      791.52      9.22 o 
  -3   2   1      147.73      131.47      1.87 o 
  -2   2   1      321.17      302.74      2.53 o 
  -1   2   1      165.35      169.26      3.84 o 
   0   2   1     4067.56     4329.67     26.06 o 
   1   2   1     5597.39     5955.88     53.04 o 
   2   2   1        1.29        2.90      1.56 o 
   3   2   1      352.07      356.71      3.89 o 
   4   2   1       40.91       36.50      2.34 o 
   5   2   1      129.70      131.68      3.07 o 
   6   2   1        0.97        0.98      1.99 o 
   7   2   1       38.27       42.52      2.88 o 
   8   2   1        5.52        4.14      4.04 o 
   9   2   1        0.56        0.14      3.04 o 
 -10   3   1       11.69        9.82      4.50 o 
  -9   3   1        0.40        0.49      1.48 o 
  -8   3   1        3.10        2.02      2.49 o 
  -7   3   1       78.39       79.30      2.74 o 
  -6   3   1      215.94      214.16      3.98 o 
  -5   3   1      235.03      230.62      2.65 o 
  -4   3   1     2461.82     2565.77     46.49 o 
  -3   3   1      523.33      508.91      3.19 o 
  -2   3   1      313.52      289.32      3.07 o 
  -1   3   1       23.89       24.69      1.64 o 
   0   3   1      429.12      410.97      5.09 o 
   1   3   1      809.99      751.44      6.61 o 
   2   3   1      301.21      303.90      6.33 o 
   3   3   1      299.21      267.11      3.57 o 
   4   3   1        0.13        0.04      2.53 o 
   5   3   1       38.71       36.96      2.49 o 
   6   3   1       15.87       14.05      2.48 o 
   7   3   1        1.08        0.95      2.42 o 
   8   3   1        0.44        0.03      2.92 o 
   9   3   1        0.03       -0.11      4.50 o 
 -10   4   1        0.02       -7.02      7.02 o 
  -9   4   1        7.04        1.80      2.93 o 
  -8   4   1        1.84       -0.43      1.71 o 
  -7   4   1        9.68       10.76      1.36 o 
  -6   4   1        6.01        4.54      1.08 o 
  -5   4   1        2.10        1.32      0.97 o 
  -4   4   1      658.69      707.33      4.00 o 
  -3   4   1      118.74      112.71      2.03 o 
  -2   4   1      466.00      466.04      3.68 o 
  -1   4   1      552.40      525.32      4.89 o 
   0   4   1      197.06      191.70      2.87 o 
   1   4   1        4.23        3.64      1.59 o 
   2   4   1      104.52      100.91      3.67 o 
   3   4   1       23.90       24.14      2.54 o 
   4   4   1       15.26       18.23      2.27 o 
   5   4   1      114.54      118.38      3.46 o 
   6   4   1        0.95        1.46      2.95 o 
   7   4   1       18.47       10.03      8.64 o 
   8   4   1        0.32       -1.10      2.92 o 
 -10   5   1        0.83        5.74      4.35 o 
  -9   5   1        4.14       -0.49      5.51 o 
  -8   5   1        0.39        0.56      1.18 o 
  -7   5   1       26.48       26.62      1.49 o 
  -6   5   1        0.81        1.79      1.01 o 
  -5   5   1       59.08       55.42      2.32 o 
  -4   5   1       37.16       40.22      1.99 o 
  -3   5   1       12.22       13.61      1.19 o 
  -2   5   1      114.41      129.68      1.90 o 
  -1   5   1        6.97        8.41      1.64 o 
   0   5   1      316.03      281.03      4.13 o 
   1   5   1       13.14       17.31      1.94 o 
   2   5   1       54.30       54.01      2.87 o 
   3   5   1       38.19       38.24      3.04 o 
   4   5   1        0.26        1.87      2.31 o 
   5   5   1       96.08       97.21      3.55 o 
   6   5   1       17.17       17.21      3.02 o 
   7   5   1       84.03       95.95      5.16 o 
   8   5   1        3.59        1.19      3.29 o 
 -10   6   1        0.01        1.62      3.00 o 
  -9   6   1        2.02        5.69      5.47 o 
  -8   6   1        1.76        1.12      1.17 o 
  -7   6   1       11.61       12.78      2.43 o 
  -6   6   1        6.57        5.90      2.14 o 
  -5   6   1      148.37      147.47      2.17 o 
  -4   6   1        8.91        7.16      1.37 o 
  -3   6   1       72.26       63.83      1.90 o 
  -2   6   1        1.18        1.82      1.42 o 
  -1   6   1      139.70      144.83      2.97 o 
   0   6   1       55.90       54.52      2.46 o 
   1   6   1      177.46      179.91      3.61 o 
   2   6   1      168.00      171.05      3.74 o 
   3   6   1       76.42       81.76      3.84 o 
   4   6   1        3.56        3.71      2.63 o 
   5   6   1        0.18       -0.66      2.63 o 
   6   6   1        9.43        5.32      5.18 o 
   7   6   1        4.10       -0.05      2.86 o 
  -9   7   1        0.16       -1.97      2.74 o 
  -8   7   1        6.81        3.03      4.00 o 
  -7   7   1        0.34        1.97      2.25 o 
  -6   7   1        8.17        5.64      2.27 o 
  -5   7   1        6.59        5.57      1.42 o 
  -4   7   1       17.49       17.91      1.63 o 
  -3   7   1       42.63       41.57      2.06 o 
  -2   7   1      257.78      251.73      3.19 o 
  -1   7   1       91.68       93.73      3.53 o 
   0   7   1      327.21      333.96      5.48 o 
   1   7   1       95.35       85.25      3.27 o 
   2   7   1       70.87       77.49      3.36 o 
   3   7   1       53.93       59.10      3.40 o 
   4   7   1        0.10        0.75      3.21 o 
   5   7   1        1.11        1.98      2.95 o 
   6   7   1        0.35       -0.38      3.03 o 
   7   7   1        1.98        0.13      5.21 o 
  -9   8   1        1.01        0.55      2.75 o 
  -8   8   1        3.02       -0.31      2.48 o 
  -7   8   1        6.42        3.83      3.67 o 
  -6   8   1       10.67        9.87      3.01 o 
  -5   8   1        8.59        6.80      1.61 o 
  -4   8   1       58.13       48.15      2.17 o 
  -3   8   1      300.57      319.44      4.20 o 
  -2   8   1        6.99        6.78      1.91 o 
  -1   8   1      574.69      580.18      6.96 o 
   0   8   1      332.09      333.84      5.45 o 
   1   8   1      101.23      114.22      4.76 o 
   2   8   1      297.45      317.09     15.26 o 
   3   8   1        0.03       -0.85      2.91 o 
   4   8   1        8.50        4.68      4.38 o 
   5   8   1        2.37        0.80      3.15 o 
   6   8   1        6.60        7.47      6.08 o 
  -8   9   1        6.23        8.40      8.32 o 
  -7   9   1        9.20        4.01      3.49 o 
  -6   9   1       35.84       38.72      2.88 o 
  -5   9   1       10.62        8.35      2.44 o 
  -4   9   1       26.64       28.78      2.58 o 
  -3   9   1        0.12       -0.05      1.83 o 
  -2   9   1       95.91       95.02      3.09 o 
  -1   9   1      179.43      175.05      4.47 o 
   0   9   1      136.37      145.65      5.10 o 
   1   9   1       86.21       95.65      5.26 o 
   2   9   1        8.99        2.68      3.18 o 
   3   9   1        9.75        0.14      4.83 o 
   4   9   1       11.74        6.29      6.19 o 
   5   9   1        0.00        1.62      4.32 o 
  -8  10   1        0.31       -1.34      2.96 o 
  -7  10   1        0.84        2.75      3.41 o 
  -6  10   1        2.66        1.06      1.62 o 
  -5  10   1        8.90       10.61      2.54 o 
  -4  10   1       25.88       30.45      3.46 o 
  -3  10   1        2.78        3.88      2.36 o 
  -2  10   1       73.72       66.13      3.03 o 
  -1  10   1        7.81        4.73      3.79 o 
   0  10   1       24.59       23.51     15.68 o 
   1  10   1        0.91       -0.32      2.97 o 
   2  10   1       32.64       25.32     19.71 o 
   3  10   1        1.35        0.31      3.36 o 
   4  10   1        3.17        4.25      4.46 o 
  -7  11   1        0.87        3.08      3.71 o 
  -6  11   1        1.32        2.21      2.32 o 
  -5  11   1        4.21        1.66      2.14 o 
  -4  11   1       53.10       53.78      4.24 o 
  -3  11   1        4.75        3.83      2.24 o 
  -2  11   1       24.19       29.16      9.19 o 
  -1  11   1        5.14        1.03      2.66 o 
   0  11   1        2.82        0.00      2.84 o 
   1  11   1        9.97       -0.21      3.89 o 
   2  11   1        4.43       -0.02      3.91 o 
   3  11   1        3.43        1.28      3.96 o 
  -5  12   1        7.95        4.30      3.13 o 
  -4  12   1        0.15       -0.30      2.34 o 
  -3  12   1        0.01        0.41      2.22 o 
  -2  12   1       21.17        4.90      5.63 o 
  -1  12   1        9.01        5.95      4.02 o 
   0  12   1        1.37        0.90      2.86 o 
   1  12   1        7.89        0.45      3.78 o 
   0 -14   2        0.85       -0.82      2.80 o 
   1 -14   2       10.93       12.72      4.95 o 
   2 -14   2       13.15       16.70      6.03 o 
   3 -14   2       17.74       15.62     12.29 o 
  -2 -13   2        1.71        1.89      3.04 o 
  -1 -13   2        0.83       -0.04      2.43 o 
   0 -13   2       12.47       -0.70      2.83 o 
   1 -13   2        1.76        3.82      2.78 o 
   2 -13   2        2.29        1.74      2.27 o 
   3 -13   2       13.21       14.56      5.12 o 
   4 -13   2        1.85        1.80      2.59 o 
   5 -13   2        4.02        1.49      3.19 o 
  -4 -12   2        0.90       -0.05      3.40 o 
  -3 -12   2        2.68        3.50      3.60 o 
  -2 -12   2       18.52        3.27      4.50 o 
  -1 -12   2        3.67        0.12      2.68 o 
   0 -12   2       15.01        9.55      4.50 o 
   1 -12   2        2.10        4.45      2.26 o 
   2 -12   2        2.89        2.32      2.31 o 
   3 -12   2        1.82        2.53      1.98 o 
   4 -12   2        7.53        6.14      2.43 o 
   5 -12   2        0.57        1.48      2.29 o 
   6 -12   2        4.40        4.01      2.21 o 
  -5 -11   2       10.35        4.08      3.96 o 
  -4 -11   2        0.74        0.39      3.83 o 
  -3 -11   2        0.03        0.40      3.52 o 
  -2 -11   2        2.19        1.78      2.88 o 
  -1 -11   2        4.68        4.66      2.38 o 
   0 -11   2        7.29        3.47      2.17 o 
   1 -11   2        4.70        6.91      2.11 o 
   2 -11   2       32.48       30.41      3.40 o 
   3 -11   2        0.91        0.07      1.55 o 
   4 -11   2        6.89        4.18      2.17 o 
   5 -11   2        0.31        0.62      1.96 o 
   6 -11   2        0.05        0.98      1.65 o 
   7 -11   2        0.63        0.36      2.16 o 
  -6 -10   2        1.98       -0.28      3.51 o 
  -5 -10   2        1.86        0.81      3.23 o 
  -4 -10   2       24.46       33.93      3.67 o 
  -3 -10   2       16.14       16.25      5.88 o 
  -2 -10   2       25.89       25.28      3.12 o 
  -1 -10   2        4.48        3.52      2.15 o 
   0 -10   2        1.12        0.42      2.03 o 
   1 -10   2        3.62        1.93      2.02 o 
   2 -10   2       14.90       21.16      2.34 o 
   3 -10   2       10.68        9.42      1.93 o 
   4 -10   2        3.89        4.39      2.40 o 
   5 -10   2      124.85      116.58      3.26 o 
   6 -10   2        1.46        0.79      2.30 o 
   7 -10   2       20.68       24.98      2.51 o 
   8 -10   2        1.35        1.68      2.68 o 
  -7  -9   2        1.20       -0.27      3.59 o 
  -6  -9   2        0.89        1.31      3.43 o 
  -5  -9   2       30.12       36.31      3.70 o 
  -4  -9   2       38.70       38.13      5.18 o 
  -3  -9   2        0.36        0.40      3.85 o 
  -2  -9   2       23.02       24.64      2.77 o 
  -1  -9   2       19.75       18.00      2.57 o 
   0  -9   2      122.25      129.81      2.98 o 
   1  -9   2        1.70        1.69      1.61 o 
   2  -9   2       50.78       56.35      1.98 o 
   3  -9   2      176.63      170.41      3.75 o 
   4  -9   2        7.62        8.05      1.91 o 
   5  -9   2       18.73       20.40      1.67 o 
   6  -9   2       15.01       19.14      1.75 o 
   7  -9   2      133.67      146.38      2.89 o 
   8  -9   2        0.63       -0.20      1.82 o 
  -7  -8   2        2.64        2.52      3.52 o 
  -6  -8   2       35.04       41.95      3.75 o 
  -5  -8   2       34.11       37.25      3.38 o 
  -4  -8   2        3.24        6.57      2.70 o 
  -3  -8   2      106.10      112.38      4.11 o 
  -2  -8   2       45.96       47.53      3.28 o 
  -1  -8   2        9.94        9.27      2.16 o 
   0  -8   2       96.99      105.77      2.57 o 
   1  -8   2      381.00      398.43      3.90 o 
   2  -8   2        7.62        7.96      1.59 o 
   3  -8   2       12.63       16.27      2.16 o 
   4  -8   2       51.34       49.67      1.81 o 
   5  -8   2       53.40       52.98      1.67 o 
   6  -8   2       40.27       46.12      1.86 o 
   7  -8   2        7.05        9.04      1.81 o 
   8  -8   2       24.39       27.03      1.96 o 
   9  -8   2        5.23        7.80      2.85 o 
  -8  -7   2        4.89        1.66      4.40 o 
  -7  -7   2        0.47       -0.65      3.66 o 
  -6  -7   2        2.18        0.83      3.38 o 
  -5  -7   2        0.04       -1.12      3.06 o 
  -4  -7   2        0.55        0.54      2.22 o 
  -3  -7   2       35.82       34.16      3.57 o 
  -2  -7   2       47.86       44.55      2.84 o 
  -1  -7   2      192.92      207.67      3.37 o 
   0  -7   2      246.24      262.60      2.97 o 
   1  -7   2       50.66       53.75      1.79 o 
   2  -7   2      107.41      118.86      1.91 o 
   3  -7   2       73.78       79.94      1.79 o 
   4  -7   2      103.55      104.66      1.67 o 
   5  -7   2       13.18       13.89      1.40 o 
   6  -7   2       11.51       12.25      1.45 o 
   7  -7   2        6.50        3.92      1.69 o 
   8  -7   2       24.51       26.34      3.64 o 
   9  -7   2        1.72        2.41      1.76 o 
  -9  -6   2        0.03        1.88      3.73 o 
  -8  -6   2        0.26        0.01      2.79 o 
  -7  -6   2        6.03        5.38      5.44 o 
  -6  -6   2       15.35       15.34      2.95 o 
  -5  -6   2        1.06        0.56      2.31 o 
  -4  -6   2       29.85       31.46      4.70 o 
  -3  -6   2       72.73       77.52      2.68 o 
  -2  -6   2      617.25      686.81      6.91 o 
  -1  -6   2     1179.02     1196.46      9.43 o 
   0  -6   2     1328.92     1428.64     13.32 o 
   1  -6   2      464.66      462.90      3.60 o 
   2  -6   2       10.71       14.77      1.16 o 
   3  -6   2      105.15      102.08      1.89 o 
   4  -6   2       43.11       40.97      1.29 o 
   5  -6   2      110.14      108.98      4.17 o 
   6  -6   2       65.29       70.12      2.05 o 
   7  -6   2       79.04       74.89      6.69 o 
   8  -6   2        0.02       -0.47      1.72 o 
   9  -6   2        0.01        0.45      2.40 o 
  -9  -5   2        0.09       -0.85      3.90 o 
  -8  -5   2        1.35        0.33      3.48 o 
  -7  -5   2        7.88        2.78      3.19 o 
  -6  -5   2       78.37       87.76      3.47 o 
  -5  -5   2        3.55        2.86      2.27 o 
  -4  -5   2      175.51      180.67      3.45 o 
  -3  -5   2       57.36       70.77      2.25 o 
  -2  -5   2      108.34      117.93      2.37 o 
  -1  -5   2       85.79       76.38      1.95 o 
   0  -5   2     3129.78     3571.40     18.65 o 
   1  -5   2      730.37      762.77      4.27 o 
   2  -5   2      777.18      790.44      5.24 o 
   3  -5   2      300.24      304.52      2.27 o 
   4  -5   2        0.15        0.28      0.93 o 
   5  -5   2      140.60      132.13      4.70 o 
   6  -5   2      123.95      144.47      3.39 o 
   7  -5   2        5.10        7.39      2.12 o 
   8  -5   2        0.16        1.10      2.19 o 
   9  -5   2        2.45        0.73      1.98 o 
  -9  -4   2        0.50        1.32      3.61 o 
  -8  -4   2        0.38       -0.87      2.74 o 
  -7  -4   2        3.38        4.81      2.65 o 
  -6  -4   2        0.05        0.34      2.53 o 
  -5  -4   2      125.60      131.45      3.75 o 
  -4  -4   2       60.52       52.67      2.26 o 
  -3  -4   2      448.07      405.83      4.36 o 
  -2  -4   2        9.29        9.66      1.66 o 
  -1  -4   2      280.51      260.91      2.90 o 
   0  -4   2      503.28      510.74      4.03 o 
   1  -4   2      265.42      271.45      1.95 o 
   2  -4   2     1207.37     1213.80      9.11 o 
   3  -4   2      623.93      591.79      5.39 o 
   4  -4   2        1.21        1.26      1.05 o 
   5  -4   2       94.48       88.31      2.10 o 
   6  -4   2        7.40       10.07      2.00 o 
   7  -4   2        0.03        0.75      1.65 o 
   8  -4   2        0.23       -0.43      1.81 o 
   9  -4   2        3.20        0.84      2.06 o 
 -10  -3   2       20.64       13.84     10.70 o 
  -9  -3   2        2.32        1.58      3.52 o 
  -8  -3   2       18.89        8.98      8.01 o 
  -7  -3   2        0.01        0.57      2.27 o 
  -6  -3   2        0.81       -0.82      2.06 o 
  -5  -3   2        0.08        0.55      2.12 o 
  -4  -3   2       23.92       23.69      1.77 o 
  -3  -3   2       28.00       32.28      1.94 o 
  -2  -3   2      270.23      258.85      3.00 o 
  -1  -3   2      208.72      196.61      2.72 o 
   0  -3   2      756.05      717.16      3.71 o 
   1  -3   2     1489.72     1520.84     23.03 o 
   2  -3   2      508.99      485.21      3.38 o 
   3  -3   2      741.58      764.97      5.90 o 
   4  -3   2       21.74       15.07      1.27 o 
   5  -3   2        1.46        3.23      1.59 o 
   6  -3   2       83.49       88.49      2.24 o 
   7  -3   2        0.65        1.71      1.40 o 
   8  -3   2        0.00        0.00      1.89 o 
   9  -3   2        0.57       -0.47      1.71 o 
 -10  -2   2       11.53        3.51      3.49 o 
  -9  -2   2       22.38       14.12     12.53 o 
  -8  -2   2       39.69       42.97      3.19 o 
  -7  -2   2       82.73       89.49      3.24 o 
  -6  -2   2       10.98       10.48      2.66 o 
  -5  -2   2      157.06      157.12      3.03 o 
  -4  -2   2       57.01       52.36      3.04 o 
  -3  -2   2        0.56        0.31      1.43 o 
  -2  -2   2      444.30      432.68      3.84 o 
  -1  -2   2     2447.29     2446.01     14.33 o 
   0  -2   2      228.98      209.15      1.30 o 
   1  -2   2     3097.43     3186.80     19.11 o 
   2  -2   2       24.03       32.52      1.04 o 
   3  -2   2       47.84       40.71      1.32 o 
   4  -2   2       77.12       79.95      2.21 o 
   5  -2   2        0.11        0.22      1.16 o 
   6  -2   2      126.30      128.19      2.71 o 
   7  -2   2        8.37        7.29      3.41 o 
   8  -2   2        7.48        8.31      2.19 o 
   9  -2   2        0.02        1.17      2.25 o 
 -10  -1   2        0.59        0.90      3.09 o 
  -9  -1   2        0.02       -0.02      2.93 o 
  -8  -1   2       12.11       11.43      2.71 o 
  -7  -1   2       16.23       18.51      2.49 o 
  -6  -1   2        0.18        1.85      1.90 o 
  -5  -1   2       46.69       46.71      2.96 o 
  -4  -1   2       10.69       11.34      1.49 o 
  -3  -1   2       36.49       37.07      1.62 o 
  -2  -1   2     1142.75     1006.99     10.95 o 
  -1  -1   2      935.59      875.82      6.12 o 
   0  -1   2        3.55        4.31      0.39 o 
   1  -1   2     2703.43     3022.64     16.74 o 
   2  -1   2     3768.25     4106.64     24.12 o 
   3  -1   2        4.35        6.00      0.96 o 
   4  -1   2     2520.73     2545.18     17.28 o 
   5  -1   2      217.86      223.43      3.51 o 
   6  -1   2      276.28      269.87      4.36 o 
   7  -1   2       54.09       57.80      2.56 o 
   8  -1   2        0.78        0.30      1.97 o 
   9  -1   2        2.51        0.22      2.80 o 
 -10   0   2        2.94        3.45      3.08 o 
  -9   0   2        4.30        3.35      2.75 o 
  -8   0   2        1.41        1.22      2.84 o 
  -7   0   2        3.88        3.56      2.20 o 
  -6   0   2       60.16       64.89      2.55 o 
  -5   0   2        5.71        6.88      1.65 o 
  -4   0   2       66.88       74.06      2.29 o 
  -3   0   2       79.97       64.33      3.28 o 
  -2   0   2      194.35      202.35      3.18 o 
  -1   0   2     1614.43     1764.41     13.97 o 
   0   0   2        5.44        7.89      0.69 o 
   1   0   2     1228.63     1240.52      7.92 o 
   2   0   2      143.60      145.86      2.22 o 
   3   0   2     2067.19     1985.98     13.41 o 
   4   0   2     1573.36     1560.62     12.01 o 
   5   0   2       30.60       26.56      1.83 o 
   6   0   2      780.26      774.93      8.74 o 
   7   0   2       51.65       52.31      2.66 o 
   8   0   2       43.70       39.59      3.33 o 
   9   0   2       11.57        2.44      3.28 o 
 -10   1   2        1.93        0.94      1.67 o 
  -9   1   2        0.02       -0.70      3.05 o 
  -8   1   2       13.73       12.84      2.59 o 
  -7   1   2       19.50       15.96      2.38 o 
  -6   1   2      145.80      145.46      4.86 o 
  -5   1   2      163.73      169.28      2.89 o 
  -4   1   2        3.35        4.06      1.44 o 
  -3   1   2        2.99        2.67      0.26 o 
  -2   1   2     3151.95     3466.67     24.79 o 
  -1   1   2      440.99      419.60      3.64 o 
   0   1   2     4409.82     4731.85     27.62 o 
   1   1   2     2102.80     2101.08     23.94 o 
   2   1   2     1098.73     1011.27      7.76 o 
   3   1   2      268.30      270.83      3.19 o 
   4   1   2       22.17       25.64      2.04 o 
   5   1   2       78.91       82.97      2.86 o 
   6   1   2       22.58       23.79      2.79 o 
   7   1   2        0.08       -2.02      2.16 o 
   8   1   2       21.72        7.29      9.75 o 
   9   1   2        0.86        3.06      3.95 o 
 -10   2   2        1.70        3.03      4.32 o 
  -9   2   2        5.77        1.52      2.07 o 
  -8   2   2       21.84       20.88      1.86 o 
  -7   2   2        3.18        2.81      1.39 o 
  -6   2   2        0.77        0.16      0.76 o 
  -5   2   2        8.89        7.35      1.31 o 
  -4   2   2       69.13       70.04      2.48 o 
  -3   2   2      822.46      815.66      9.36 o 
  -2   2   2     1964.53     1899.38     18.12 o 
  -1   2   2      197.84      184.06      2.92 o 
   0   2   2       39.61       28.12      1.93 o 
   1   2   2     1346.43     1361.07      9.74 o 
   2   2   2      644.01      616.18      5.45 o 
   3   2   2       21.09       16.38      1.65 o 
   4   2   2       13.57       15.37      1.87 o 
   5   2   2       36.89       41.53      2.36 o 
   6   2   2       54.03       55.47      3.34 o 
   7   2   2        3.37        2.44      2.35 o 
   8   2   2        3.63        0.15      2.81 o 
   9   2   2        0.02        0.14      2.68 o 
 -10   3   2        1.04       -4.08      6.97 o 
  -9   3   2        0.33        1.29      1.74 o 
  -8   3   2       26.90       27.53      2.35 o 
  -7   3   2        1.40        2.45      1.34 o 
  -6   3   2        4.08        4.32      1.13 o 
  -5   3   2      241.09      249.22      3.36 o 
  -4   3   2       37.78       28.70      2.48 o 
  -3   3   2       66.23       70.33      1.12 o 
  -2   3   2     1590.53     1588.14     15.92 o 
  -1   3   2        4.46        5.29      1.49 o 
   0   3   2        4.15        4.64      1.48 o 
   1   3   2        2.85        2.30      1.45 o 
   2   3   2      806.63      774.09      6.83 o 
   3   3   2        3.85        5.18      1.77 o 
   4   3   2        3.08        5.35      1.94 o 
   5   3   2      139.73      149.78      4.85 o 
   6   3   2        4.02        4.52      2.36 o 
   7   3   2        0.09        0.38      2.37 o 
   8   3   2        0.57        0.31      2.66 o 
 -10   4   2        0.15       -1.35      6.73 o 
  -9   4   2        0.25        3.38      6.11 o 
  -8   4   2       10.39        7.19      1.46 o 
  -7   4   2       34.46       34.04      1.56 o 
  -6   4   2        3.21        0.90      1.86 o 
  -5   4   2        0.85        3.56      2.25 o 
  -4   4   2        0.85        1.31      1.08 o 
  -3   4   2      688.20      742.88      6.04 o 
  -2   4   2       10.33        9.95      1.95 o 
  -1   4   2      308.96      312.81      3.76 o 
   0   4   2      152.04      145.02      3.09 o 
   1   4   2      812.42      799.79     10.00 o 
   2   4   2      875.22      849.70     14.45 o 
   3   4   2        0.93        1.84      2.40 o 
   4   4   2       92.14       95.28      3.17 o 
   5   4   2        5.63        5.93      2.90 o 
   6   4   2        2.22        4.47      2.58 o 
   7   4   2        5.09       -0.31      3.17 o 
   8   4   2        6.74        0.13      3.52 o 
 -10   5   2        0.99        4.75      4.49 o 
  -9   5   2        0.18        4.04      6.15 o 
  -8   5   2        7.98        6.92      3.64 o 
  -7   5   2        1.87        2.82      2.31 o 
  -6   5   2        4.87        4.92      2.63 o 
  -5   5   2        0.02       -1.07      1.84 o 
  -4   5   2        7.94        8.76      1.68 o 
  -3   5   2      592.41      574.71      5.54 o 
  -2   5   2        5.55        7.78      2.39 o 
  -1   5   2      443.23      451.62      4.97 o 
   0   5   2       70.30       69.99      2.51 o 
   1   5   2      356.78      354.31      5.18 o 
   2   5   2        2.50        3.51      3.50 o 
   3   5   2       82.98       75.52      3.61 o 
   4   5   2       16.38       19.05      2.77 o 
   5   5   2       43.83       45.02      3.20 o 
   6   5   2       33.71       34.70      3.25 o 
   7   5   2        6.84       -0.53      3.00 o 
 -10   6   2        0.07        2.02      3.18 o 
  -9   6   2        1.35       -1.37      2.81 o 
  -8   6   2        1.43        1.18      3.00 o 
  -7   6   2        3.22        2.50      2.38 o 
  -6   6   2        2.21        1.62      2.15 o 
  -5   6   2       11.30       12.88      1.11 o 
  -4   6   2        0.00       -0.26      1.03 o 
  -3   6   2      150.46      157.27      2.98 o 
  -2   6   2        0.81        2.38      1.99 o 
  -1   6   2      224.96      211.19      3.74 o 
   0   6   2        3.69        1.71      2.15 o 
   1   6   2        1.21       -1.40      2.63 o 
   2   6   2        5.99        4.47      3.05 o 
   3   6   2       64.06       58.86      3.28 o 
   4   6   2       80.66       89.38      7.07 o 
   5   6   2        1.60        1.36      2.79 o 
   6   6   2        0.38       -1.24      3.00 o 
   7   6   2        3.44       -0.28      3.15 o 
  -9   7   2        3.11        2.67      3.64 o 
  -8   7   2        0.01       -0.28      2.46 o 
  -7   7   2       10.77       11.68      2.73 o 
  -6   7   2        0.55       -0.05      2.10 o 
  -5   7   2       78.78       84.03      2.06 o 
  -4   7   2        1.51        1.44      1.36 o 
  -3   7   2        2.27        4.07      1.61 o 
  -2   7   2       13.94       14.29      2.96 o 
  -1   7   2      110.49      106.08      4.08 o 
   0   7   2        0.08        1.06      2.48 o 
   1   7   2      550.45      577.86      7.56 o 
   2   7   2       32.76       32.71      3.18 o 
   3   7   2      109.11      112.88      4.14 o 
   4   7   2        0.01       -0.64      3.46 o 
   5   7   2        0.15       -1.25      3.05 o 
   6   7   2       14.70        7.39      7.25 o 
  -9   8   2        0.11        2.88      3.97 o 
  -8   8   2        7.22        1.30      2.83 o 
  -7   8   2        0.16       -0.30      2.89 o 
  -6   8   2        5.02        4.86      1.25 o 
  -5   8   2       19.43       22.32      2.92 o 
  -4   8   2        2.98        3.06      1.63 o 
  -3   8   2      103.02       98.20      3.31 o 
  -2   8   2       16.94       15.32      3.36 o 
  -1   8   2        0.61        1.98      2.62 o 
   0   8   2        4.30        2.80      2.85 o 
   1   8   2      294.73      323.95      6.62 o 
   2   8   2       52.43       51.59      8.42 o 
   3   8   2      226.43      261.30      8.16 o 
   4   8   2        2.77        0.67      3.78 o 
   5   8   2        5.22        3.39      3.69 o 
  -8   9   2        0.00        0.06      2.64 o 
  -7   9   2        1.22        1.99      2.80 o 
  -6   9   2        0.86        0.41      1.28 o 
  -5   9   2       59.21       62.00      5.05 o 
  -4   9   2        0.09        1.06      1.77 o 
  -3   9   2       85.82       87.45      3.40 o 
  -2   9   2       27.80       24.03      2.58 o 
  -1   9   2       12.01       14.11      3.12 o 
   0   9   2       77.85       75.86      3.90 o 
   1   9   2       39.56       45.12      3.73 o 
   2   9   2        5.35        2.58      3.41 o 
   3   9   2       60.72       60.93      4.46 o 
   4   9   2        2.17        1.47      3.61 o 
   5   9   2        3.76        2.23      3.87 o 
  -7  10   2        0.03        2.52      3.10 o 
  -6  10   2        1.73        2.66      1.78 o 
  -5  10   2        0.06        1.03      2.01 o 
  -4  10   2       41.74       43.71      2.69 o 
  -3  10   2       39.18       46.72      2.58 o 
  -2  10   2       17.11       15.48      2.73 o 
  -1  10   2        9.02       -0.28      4.75 o 
   0  10   2        0.26        0.88      3.16 o 
   1  10   2        0.33       -0.02      2.91 o 
   2  10   2        5.01        2.53      4.39 o 
   3  10   2        6.14        6.89      4.85 o 
  -6  11   2        5.61        5.18      5.12 o 
  -5  11   2       32.68       38.31      2.76 o 
  -4  11   2        3.46        5.34      2.47 o 
  -3  11   2       43.16       50.33      2.87 o 
  -2  11   2        0.03        0.86      2.83 o 
  -1  11   2       17.77       -0.33      3.39 o 
   0  11   2       11.76        0.16      3.42 o 
   1  11   2        2.42       -0.96      4.44 o 
   2  11   2        0.02       -0.24      3.73 o 
  -4  12   2        0.09       -2.66      2.66 o 
  -3  12   2        0.04       -0.12      2.33 o 
  -2  12   2       16.06        4.75      3.48 o 
  -1  12   2       17.58       14.05      9.55 o 
   0  12   2        3.48       -1.49      4.08 o 
  -1 -14   3        2.24        2.46      3.29 o 
   0 -14   3        0.18        2.76      3.50 o 
   1 -14   3        0.00        2.39      3.21 o 
   2 -14   3        0.57        0.52      2.51 o 
   3 -14   3        8.31       14.15     11.26 o 
  -3 -13   3        2.21        2.46      3.16 o 
  -2 -13   3        0.38       -0.55      2.69 o 
  -1 -13   3        3.02        2.71      2.67 o 
   0 -13   3        2.27       -0.02      2.06 o 
   1 -13   3        0.07        0.72      2.16 o 
   2 -13   3        2.09        1.97      2.34 o 
   3 -13   3        5.56        4.62      5.04 o 
   4 -13   3        3.85        6.08      3.17 o 
   5 -13   3       24.56       35.19      4.27 o 
  -4 -12   3        0.09        1.43      3.58 o 
  -3 -12   3        1.02        0.77      2.70 o 
  -2 -12   3        0.60        0.16      2.31 o 
  -1 -12   3        0.34       -0.22      2.16 o 
   0 -12   3       28.79       32.16      2.95 o 
   1 -12   3        0.03        1.44      2.20 o 
   2 -12   3       11.08       11.18      2.29 o 
   3 -12   3        0.55        0.73      2.18 o 
   4 -12   3        0.06       -1.01      2.14 o 
   5 -12   3        2.65        0.71      1.85 o 
   6 -12   3        1.30        2.94      2.06 o 
  -6 -11   3       14.40        8.80      8.14 o 
  -5 -11   3        0.65        2.17      3.37 o 
  -4 -11   3       17.07       11.92      9.55 o 
  -3 -11   3        0.24        1.53      3.52 o 
  -2 -11   3        0.09        0.08      2.33 o 
  -1 -11   3        0.58       -0.34      2.75 o 
   0 -11   3        5.38        2.42      1.97 o 
   1 -11   3        5.18        7.17      1.93 o 
   2 -11   3        3.70        1.94      2.18 o 
   3 -11   3        7.12        6.93      2.69 o 
   4 -11   3        3.05        4.13      2.08 o 
   5 -11   3        8.41       10.79      1.75 o 
   6 -11   3        0.52       -0.28      1.78 o 
   7 -11   3        7.00       -0.10      2.31 o 
  -6 -10   3       13.57        9.26      8.91 o 
  -5 -10   3       10.27        6.75      5.06 o 
  -4 -10   3      104.29      116.19      4.31 o 
  -3 -10   3        1.96        3.94      2.74 o 
  -2 -10   3       77.55       84.70      2.89 o 
  -1 -10   3        4.56        5.36      2.60 o 
   0 -10   3        3.70        4.36      2.08 o 
   1 -10   3        2.62        0.90      1.57 o 
   2 -10   3       46.24       45.65      2.30 o 
   3 -10   3        7.01        3.93      2.20 o 
   4 -10   3       11.86       14.16      3.17 o 
   5 -10   3        2.33        1.27      1.59 o 
   6 -10   3        9.93        7.90      2.84 o 
   7 -10   3        3.42        3.48      1.85 o 
   8 -10   3        4.94        3.68      1.86 o 
  -7  -9   3        8.66        4.57      3.84 o 
  -6  -9   3        0.16        0.81      3.15 o 
  -5  -9   3        5.79        4.71      3.62 o 
  -4  -9   3       13.49       11.85      2.93 o 
  -3  -9   3        3.15        4.17      2.59 o 
  -2  -9   3        4.92        7.34      2.34 o 
  -1  -9   3       68.41       73.49      2.40 o 
   0  -9   3       29.44       31.29      1.91 o 
   1  -9   3       73.24       73.04      3.19 o 
   2  -9   3       12.70       17.01      2.71 o 
   3  -9   3        7.46        8.82      1.84 o 
   4  -9   3       17.87       23.71      1.67 o 
   5  -9   3       20.57       22.38      2.29 o 
   6  -9   3       14.48       12.17      1.91 o 
   7  -9   3        2.29        2.66      1.96 o 
   8  -9   3       37.05       45.58      2.20 o 
  -8  -8   3       16.67       17.91     13.74 o 
  -7  -8   3        0.11        0.77      3.19 o 
  -6  -8   3        0.12       -2.03      3.01 o 
  -5  -8   3        0.02       -1.34      3.10 o 
  -4  -8   3       11.83       11.94      3.21 o 
  -3  -8   3        3.56        1.09      2.17 o 
  -2  -8   3       72.07       73.94      2.69 o 
  -1  -8   3        1.62       -0.58      1.72 o 
   0  -8   3        4.72        3.43      1.43 o 
   1  -8   3        2.96        2.38      1.36 o 
   2  -8   3       31.98       37.14      1.58 o 
   3  -8   3       59.66       65.48      1.84 o 
   4  -8   3        6.86        6.43      1.14 o 
   5  -8   3       15.58       17.72      1.91 o 
   6  -8   3       22.46       23.48      1.78 o 
   7  -8   3       13.70        5.98      2.56 o 
   8  -8   3       18.88       24.52      1.94 o 
   9  -8   3        1.57        2.86      2.35 o 
  -8  -7   3        2.14        3.45      3.59 o 
  -7  -7   3        4.65        2.47      3.16 o 
  -6  -7   3        1.53        2.93      2.79 o 
  -5  -7   3       39.76       40.52      3.57 o 
  -4  -7   3      106.73      109.83      3.26 o 
  -3  -7   3       16.28       18.95      2.25 o 
  -2  -7   3      134.45      133.49      2.88 o 
  -1  -7   3        4.67        4.38      1.35 o 
   0  -7   3      149.87      153.63      2.23 o 
   1  -7   3      219.22      226.94      2.60 o 
   2  -7   3       28.29       31.32      1.26 o 
   3  -7   3      131.21      124.25      2.49 o 
   4  -7   3        0.02       -0.50      0.89 o 
   5  -7   3      192.23      193.56      2.52 o 
   6  -7   3       11.83       11.56      2.56 o 
   7  -7   3        9.04        8.28      1.53 o 
   8  -7   3        1.32        0.19      1.51 o 
   9  -7   3        0.17       -0.15      1.80 o 
  -9  -6   3        3.47        0.95      4.12 o 
  -8  -6   3       21.14       18.94     13.31 o 
  -7  -6   3        0.01        1.64      2.83 o 
  -6  -6   3        0.19        1.10      2.55 o 
  -5  -6   3       65.34       69.65      3.14 o 
  -4  -6   3       59.50       51.92      3.01 o 
  -3  -6   3       57.09       59.56      2.32 o 
  -2  -6   3       31.00       24.99      1.76 o 
  -1  -6   3       29.46       34.50      1.99 o 
   0  -6   3       10.50       15.87      1.18 o 
   1  -6   3      920.62      927.32      5.10 o 
   2  -6   3      149.23      175.57      2.56 o 
   3  -6   3      780.86      818.73      4.94 o 
   4  -6   3       12.81       11.40      1.02 o 
   5  -6   3       77.97       79.95      2.39 o 
   6  -6   3       35.49       33.37      2.37 o 
   7  -6   3       10.98        8.48      2.18 o 
   8  -6   3        5.17        0.71      2.14 o 
   9  -6   3        5.91        3.80      3.59 o 
  -9  -5   3       25.63       12.94     14.26 o 
  -8  -5   3       22.32       18.81     14.48 o 
  -7  -5   3       20.59       10.76      9.89 o 
  -6  -5   3       59.77       66.05      3.57 o 
  -5  -5   3        2.10        1.09      2.46 o 
  -4  -5   3       55.73       53.78      2.83 o 
  -3  -5   3       18.84       22.64      1.76 o 
  -2  -5   3      155.65      142.83      2.34 o 
  -1  -5   3       60.77       74.84      1.48 o 
   0  -5   3      205.94      200.93      1.88 o 
   1  -5   3       61.34       81.29      1.23 o 
   2  -5   3      440.98      447.42      3.30 o 
   3  -5   3      337.26      337.08      2.45 o 
   4  -5   3      111.18      122.23      2.45 o 
   5  -5   3        7.42        8.77      2.23 o 
   6  -5   3      107.34      105.95      4.85 o 
   7  -5   3        5.74        4.61      1.81 o 
   8  -5   3        1.47        0.37      2.25 o 
   9  -5   3        1.77        3.65      3.88 o 
 -10  -4   3        0.33        1.10      3.54 o 
  -9  -4   3        5.56        3.28      4.05 o 
  -8  -4   3        0.02        0.25      2.61 o 
  -7  -4   3       55.45       61.02      3.33 o 
  -6  -4   3        2.52        3.19      2.75 o 
  -5  -4   3       28.46       30.77      2.87 o 
  -4  -4   3       23.35       26.86      1.93 o 
  -3  -4   3      681.66      660.21      5.84 o 
  -2  -4   3      140.79      131.38      2.83 o 
  -1  -4   3     1035.89      917.04      9.51 o 
   0  -4   3        6.76        6.14      0.67 o 
   1  -4   3      429.55      469.04      2.71 o 
   2  -4   3        6.28        8.93      0.75 o 
   3  -4   3       87.27       98.49      1.57 o 
   4  -4   3      187.74      192.69      2.85 o 
   5  -4   3       90.67       91.17      2.56 o 
   6  -4   3        0.75        1.23      1.15 o 
   7  -4   3       44.31       46.05      1.82 o 
   8  -4   3       25.13       20.71      4.98 o 
   9  -4   3        1.96       -0.08      2.48 o 
 -10  -3   3        0.24        0.27      3.21 o 
  -9  -3   3       25.26       32.43      4.96 o 
  -8  -3   3       18.23       11.71      8.96 o 
  -7  -3   3        6.80        7.51      3.05 o 
  -6  -3   3       76.53       80.59      2.92 o 
  -5  -3   3        1.29        2.77      1.83 o 
  -4  -3   3       39.22       38.17      2.52 o 
  -3  -3   3      259.52      237.07      3.76 o 
  -2  -3   3      383.77      369.45      3.39 o 
  -1  -3   3      707.78      610.35      3.46 o 
   0  -3   3      852.49      839.94      9.08 o 
   1  -3   3      316.41      354.59     10.22 o 
   2  -3   3      735.02      760.27      5.33 o 
   3  -3   3      306.50      303.92      2.34 o 
   4  -3   3      151.20      156.86      1.82 o 
   5  -3   3        0.94        0.71      0.98 o 
   6  -3   3       64.61       66.90      1.81 o 
   7  -3   3       76.60       82.99      2.44 o 
   8  -3   3       11.27       11.42      1.81 o 
   9  -3   3        0.08        0.95      2.38 o 
 -10  -2   3        2.34        2.18      3.34 o 
  -9  -2   3       49.96       53.28      8.34 o 
  -8  -2   3        0.08        0.45      3.01 o 
  -7  -2   3      213.37      221.38      4.39 o 
  -6  -2   3       57.31       63.93      3.24 o 
  -5  -2   3      372.09      349.81      4.46 o 
  -4  -2   3      165.86      171.43      3.08 o 
  -3  -2   3       37.23       36.45      1.54 o 
  -2  -2   3      248.87      233.72      2.06 o 
  -1  -2   3      339.85      320.14      2.02 o 
   0  -2   3       13.93       13.88      0.63 o 
   1  -2   3       70.07       68.90      0.97 o 
   2  -2   3      463.80      455.96      3.33 o 
   3  -2   3      260.76      236.58      2.72 o 
   4  -2   3       10.52        9.12      1.03 o 
   5  -2   3        8.31        7.18      1.53 o 
   6  -2   3        2.03        2.70      1.52 o 
   7  -2   3        9.45       10.90      1.90 o 
   8  -2   3        0.90        0.64      1.91 o 
   9  -2   3        9.57        7.54      2.97 o 
 -10  -1   3        3.12        3.29      4.02 o 
  -9  -1   3       35.65       42.22      9.15 o 
  -8  -1   3        7.39        6.90      3.25 o 
  -7  -1   3       58.71       61.92      3.03 o 
  -6  -1   3        4.92        7.65      2.07 o 
  -5  -1   3      218.61      215.63      3.33 o 
  -4  -1   3      510.34      498.01      4.84 o 
  -3  -1   3      262.25      255.30      2.39 o 
  -2  -1   3      907.84      913.62      4.51 o 
  -1  -1   3     1446.80     1373.14      7.36 o 
   0  -1   3      168.88      159.87      2.11 o 
   1  -1   3      425.85      384.06      3.20 o 
   2  -1   3      249.62      240.96      2.42 o 
   3  -1   3      167.76      177.06      2.13 o 
   4  -1   3      134.37      135.60      2.50 o 
   5  -1   3      225.03      211.25      3.09 o 
   6  -1   3      270.71      266.60      3.94 o 
   7  -1   3       28.22       22.09     13.60 o 
   8  -1   3       13.60        9.45      2.37 o 
   9  -1   3       20.67       25.39      4.47 o 
 -10   0   3        1.08        0.42      2.93 o 
  -9   0   3       18.07        7.44      8.70 o 
  -8   0   3        2.98        2.66      2.92 o 
  -7   0   3        0.11       -0.61      2.55 o 
  -6   0   3       12.89       13.75      2.58 o 
  -5   0   3      131.70      124.96      4.30 o 
  -4   0   3      156.73      155.57      2.56 o 
  -3   0   3       12.22       10.83      1.36 o 
  -2   0   3      888.39      868.21     27.17 o 
  -1   0   3       70.10       68.82      2.12 o 
   0   0   3       59.29       56.74      1.29 o 
   1   0   3      548.12      479.84      3.90 o 
   2   0   3        2.93        4.81      1.15 o 
   3   0   3        9.22        8.58      1.39 o 
   4   0   3        1.76        1.64      1.60 o 
   5   0   3      219.43      200.80      3.68 o 
   6   0   3      213.51      219.03      4.24 o 
   7   0   3      144.93      144.68      3.99 o 
   8   0   3       55.56       51.94      3.03 o 
   9   0   3        0.53        1.11      2.57 o 
 -10   1   3        4.51       -0.64      3.02 o 
  -9   1   3        6.07        1.01      1.65 o 
  -8   1   3        8.07        7.31      3.14 o 
  -7   1   3       22.62       26.62      2.56 o 
  -6   1   3      151.20      149.22      3.28 o 
  -5   1   3      136.69      112.44      2.49 o 
  -4   1   3      225.47      224.25      4.40 o 
  -3   1   3      379.70      358.87      5.25 o 
  -2   1   3      167.71      169.66      3.63 o 
  -1   1   3       88.25       87.16      1.90 o 
   0   1   3      152.12      136.41      3.72 o 
   1   1   3      888.92      924.52      6.97 o 
   2   1   3       49.35       38.56      1.77 o 
   3   1   3        4.55        4.62      1.34 o 
   4   1   3       10.02        7.59      1.62 o 
   5   1   3        4.18        3.75      1.78 o 
   6   1   3       17.60       20.91      2.65 o 
   7   1   3       17.10       19.11      3.23 o 
   8   1   3       24.21       29.01      2.97 o 
 -10   2   3        0.01       -0.03      6.10 o 
  -9   2   3        9.13        7.71      1.70 o 
  -8   2   3        2.76        1.54      0.83 o 
  -7   2   3       11.94       12.26      1.04 o 
  -6   2   3       62.25       62.45      2.85 o 
  -5   2   3       16.88       25.91      2.92 o 
  -4   2   3        0.11       -0.84      1.98 o 
  -3   2   3       49.37       58.60      1.82 o 
  -2   2   3      813.92      800.12      9.18 o 
  -1   2   3       84.27       89.95      2.01 o 
   0   2   3     3826.02     3965.07     24.91 o 
   1   2   3       54.34       52.55      2.09 o 
   2   2   3      665.91      638.18      6.19 o 
   3   2   3      114.54      115.75      2.65 o 
   4   2   3        0.52       -0.56      1.63 o 
   5   2   3       27.68       33.39      2.39 o 
   6   2   3        3.23        4.06      2.62 o 
   7   2   3       16.55        6.09      7.99 o 
   8   2   3        0.20       -0.05      2.82 o 
 -10   3   3       12.39       -0.28      4.32 o 
  -9   3   3        7.95       -0.48      5.98 o 
  -8   3   3        6.62        5.61      0.73 o 
  -7   3   3       24.60       30.29      3.77 o 
  -6   3   3        4.80       10.41      4.91 o 
  -5   3   3       32.47       34.53      3.17 o 
  -4   3   3       45.48       53.67      2.16 o 
  -3   3   3      371.15      436.25      3.67 o 
  -2   3   3        9.61        8.18      1.82 o 
  -1   3   3     1363.45     1437.29     13.83 o 
   0   3   3     1233.75     1227.43      9.47 o 
   1   3   3       49.96       45.71      2.02 o 
   2   3   3     1669.23     1712.32     13.55 o 
   3   3   3       41.78       42.84      2.75 o 
   4   3   3       20.61       22.33      2.84 o 
   5   3   3        8.45        7.55      2.33 o 
   6   3   3        0.69        1.24      3.70 o 
   7   3   3        5.97        1.52      3.04 o 
   8   3   3        1.24       -0.31      3.20 o 
 -10   4   3        1.95        1.44      4.50 o 
  -9   4   3        0.40        0.24      3.72 o 
  -8   4   3        2.77        1.80      3.52 o 
  -7   4   3       33.42       34.76      3.91 o 
  -6   4   3      188.50      180.22      6.47 o 
  -5   4   3      189.79      202.57      4.20 o 
  -4   4   3      319.78      295.99      3.02 o 
  -3   4   3      323.05      312.39      5.83 o 
  -2   4   3      179.22      150.98      3.29 o 
  -1   4   3      148.05      157.47      3.34 o 
   0   4   3        0.50        1.72      1.72 o 
   1   4   3        7.40        9.50      3.05 o 
   2   4   3      188.00      186.11      3.60 o 
   3   4   3      126.30      131.55      5.78 o 
   4   4   3        4.86        3.97      2.37 o 
   5   4   3       88.74      100.36      5.11 o 
   6   4   3        6.68       -0.12      2.43 o 
   7   4   3        0.03        4.27      4.65 o 
 -10   5   3        2.14       -1.00      4.48 o 
  -9   5   3        1.60        0.89      2.88 o 
  -8   5   3       40.83       40.43      7.39 o 
  -7   5   3        4.10        5.60      2.59 o 
  -6   5   3        2.68        4.90      2.85 o 
  -5   5   3        2.72        2.58      0.60 o 
  -4   5   3       31.38       30.78      1.22 o 
  -3   5   3        2.88        0.85      2.80 o 
  -2   5   3       57.85       54.99      3.10 o 
  -1   5   3      150.58      151.08      3.27 o 
   0   5   3        2.10        5.69      2.60 o 
   1   5   3       12.33       10.92      2.31 o 
   2   5   3       10.56       10.17      2.95 o 
   3   5   3      447.20      450.23      6.83 o 
   4   5   3       42.35       41.67      3.10 o 
   5   5   3       24.41       26.82      3.12 o 
   6   5   3        0.80        2.62      3.44 o 
   7   5   3        4.90        0.74      3.07 o 
  -9   6   3       16.78        9.13      8.62 o 
  -8   6   3        0.42       -0.76      2.67 o 
  -7   6   3       15.92       17.41      2.91 o 
  -6   6   3        0.06        0.52      2.27 o 
  -5   6   3       25.91       22.37      2.04 o 
  -4   6   3        5.12        5.40      1.31 o 
  -3   6   3        1.09        0.97      1.49 o 
  -2   6   3       19.58       23.62      2.97 o 
  -1   6   3      139.32      141.96      3.53 o 
   0   6   3       12.76       13.01      3.13 o 
   1   6   3      805.54      813.05      9.15 o 
   2   6   3      271.92      270.74      5.03 o 
   3   6   3        1.96        2.37      2.70 o 
   4   6   3       15.94       13.83      4.84 o 
   5   6   3       19.02       13.26     10.43 o 
   6   6   3        0.84        2.18      3.21 o 
  -9   7   3        0.40       -0.15      3.38 o 
  -8   7   3       10.87        5.32      6.46 o 
  -7   7   3       21.83       24.52      4.64 o 
  -6   7   3        1.61       -0.23      2.51 o 
  -5   7   3       46.10       46.83      1.84 o 
  -4   7   3        6.25        4.74      1.47 o 
  -3   7   3        8.80        8.56      1.73 o 
  -2   7   3       13.78       18.25      2.80 o 
  -1   7   3      287.65      283.11      4.98 o 
   0   7   3       52.45       51.23      3.95 o 
   1   7   3      197.64      200.04      4.67 o 
   2   7   3        1.32       -0.88      3.27 o 
   3   7   3       44.79       49.48      3.70 o 
   4   7   3       81.04       81.70      5.00 o 
   5   7   3       21.80       15.97     12.34 o 
   6   7   3       10.40        8.49      6.73 o 
  -8   8   3        5.56        0.47      3.36 o 
  -7   8   3        2.49        1.97      2.90 o 
  -6   8   3       25.85       20.35      1.78 o 
  -5   8   3       52.75       51.97      2.10 o 
  -4   8   3        0.02        2.75      1.66 o 
  -3   8   3      261.75      257.99      5.69 o 
  -2   8   3       67.02       65.62      3.57 o 
  -1   8   3      263.65      263.35      9.64 o 
   0   8   3        0.92        0.94      2.89 o 
   1   8   3        0.36        0.19      2.82 o 
   2   8   3       94.09      100.66      4.38 o 
   3   8   3       29.03       29.20     18.94 o 
   4   8   3        0.40        1.11      3.99 o 
   5   8   3       55.88       76.31      5.75 o 
  -8   9   3        3.45        5.73      4.14 o 
  -7   9   3        0.16       -0.07      2.68 o 
  -6   9   3        0.01       -0.47      2.79 o 
  -5   9   3        3.93        4.46      2.61 o 
  -4   9   3       11.71        9.49      2.20 o 
  -3   9   3       86.20       90.65      3.28 o 
  -2   9   3        1.64        3.49      3.09 o 
  -1   9   3       41.41       53.34      3.88 o 
   0   9   3       46.50       52.18      4.68 o 
   1   9   3        2.69        0.78      3.81 o 
   2   9   3        7.37        2.76      3.55 o 
   3   9   3        5.70        2.80      3.73 o 
   4   9   3       14.31       15.48      6.96 o 
  -7  10   3        2.32        2.43      4.16 o 
  -6  10   3        1.02        2.70      4.90 o 
  -5  10   3        8.59        3.38      3.02 o 
  -4  10   3        0.00       -0.65      2.18 o 
  -3  10   3       11.47        4.85      2.39 o 
  -2  10   3        2.41        1.00      3.82 o 
  -1  10   3        0.34        0.69      3.24 o 
   0  10   3        0.69       -0.18      3.31 o 
   1  10   3       18.86       14.81     12.78 o 
   2  10   3        0.02        2.45      3.94 o 
  -5  11   3       30.92       19.72     11.49 o 
  -4  11   3        0.26        0.77      2.32 o 
  -3  11   3       52.61       60.92      3.75 o 
  -2  11   3        1.81        3.71      2.70 o 
  -1  11   3        0.11       -1.01      3.75 o 
   0  11   3        1.78       -0.36      3.68 o 
   1  11   3        5.24        2.40      6.64 o 
  -2 -14   4        0.21        2.53      2.92 o 
  -1 -14   4        4.27        1.70      2.69 o 
   0 -14   4        0.81        0.03      2.16 o 
   1 -14   4       13.32        3.86      4.29 o 
   2 -14   4        0.14        0.44      2.09 o 
   3 -14   4        3.50        6.86      2.90 o 
   4 -14   4        2.55        5.02      2.81 o 
  -4 -13   4        1.56        1.81      3.48 o 
  -3 -13   4       19.02        4.13      4.36 o 
  -2 -13   4        1.52       -0.08      3.14 o 
  -1 -13   4        0.01        2.43      3.23 o 
   0 -13   4        0.90        0.54      2.36 o 
   1 -13   4        0.46        0.80      2.27 o 
   2 -13   4        6.84        8.50      2.38 o 
   3 -13   4        0.67        2.97      3.07 o 
   4 -13   4        0.94       -1.51      2.95 o 
   5 -13   4        1.50        0.56      1.97 o 
  -5 -12   4        0.74        0.36      3.24 o 
  -4 -12   4        2.02        0.87      3.11 o 
  -3 -12   4       45.84       54.55      4.20 o 
  -2 -12   4        0.09        0.38      2.56 o 
  -1 -12   4       10.68        7.42      2.34 o 
   0 -12   4        0.28       -1.41      1.96 o 
   1 -12   4        5.38        6.40      1.98 o 
   2 -12   4       11.16       15.93      2.00 o 
   3 -12   4        6.77        7.33      2.31 o 
   4 -12   4        3.72        1.03      2.27 o 
   5 -12   4        0.96       -0.06      1.42 o 
   6 -12   4        0.82        0.05      1.94 o 
  -6 -11   4        1.94        1.28      4.28 o 
  -5 -11   4        4.79        1.60      3.84 o 
  -4 -11   4       11.56        1.73      2.88 o 
  -3 -11   4        0.25       -0.01      2.42 o 
  -2 -11   4       34.44       34.00      2.97 o 
  -1 -11   4        7.12        5.97      2.07 o 
   0 -11   4       10.95       13.73      1.99 o 
   1 -11   4        1.62        0.01      1.42 o 
   2 -11   4        0.31        0.63      1.78 o 
   3 -11   4        0.65        2.74      2.22 o 
   4 -11   4        0.10        1.46      1.81 o 
   5 -11   4        5.19        1.42      1.94 o 
   6 -11   4        8.77       -0.12      1.39 o 
   7 -11   4        1.09       -1.26      1.54 o 
  -7 -10   4        1.13        1.42      4.36 o 
  -6 -10   4        5.98        6.09      4.92 o 
  -5 -10   4        1.38        1.25      2.86 o 
  -4 -10   4       32.52       35.95      3.23 o 
  -3 -10   4        9.72        9.17      2.27 o 
  -2 -10   4       71.36       76.80      3.23 o 
  -1 -10   4       25.21       35.40      2.43 o 
   0 -10   4       89.29       89.65      2.40 o 
   1 -10   4        2.59        6.58      1.78 o 
   2 -10   4       10.63       14.91      1.54 o 
   3 -10   4       33.74       35.23      3.72 o 
   4 -10   4        1.74        0.83      1.42 o 
   5 -10   4        1.86        0.66      1.28 o 
   6 -10   4        5.12        4.85      2.83 o 
   7 -10   4        1.06        0.14      1.56 o 
   8 -10   4        0.49       -0.90      1.68 o 
  -7  -9   4        0.22        2.52      4.19 o 
  -6  -9   4       15.45       15.84     11.80 o 
  -5  -9   4       10.33       14.54      3.06 o 
  -4  -9   4       60.97       69.88      3.31 o 
  -3  -9   4        2.94        1.54      1.95 o 
  -2  -9   4       12.45       11.27      2.11 o 
  -1  -9   4       22.50       24.85      1.87 o 
   0  -9   4       28.82       31.94      2.48 o 
   1  -9   4      130.20      135.26      2.42 o 
   2  -9   4       23.13       27.19      1.65 o 
   3  -9   4        9.05        7.15      1.80 o 
   4  -9   4       11.71       10.77      1.17 o 
   5  -9   4       17.88       17.07      1.36 o 
   6  -9   4        2.90        1.90      1.28 o 
   7  -9   4        0.89        0.44      1.34 o 
   8  -9   4        1.23        0.90      1.75 o 
  -8  -8   4       11.52        7.68      5.53 o 
  -7  -8   4        2.03       -0.72      3.68 o 
  -6  -8   4       11.12       11.11      3.68 o 
  -5  -8   4        1.10        3.01      2.59 o 
  -4  -8   4       62.16       63.78      3.08 o 
  -3  -8   4       25.98       29.49      2.38 o 
  -2  -8   4       21.32       19.19      1.94 o 
  -1  -8   4       13.13       13.86      1.79 o 
   0  -8   4       30.32       35.68      1.54 o 
   1  -8   4       29.70       29.43      1.34 o 
   2  -8   4       98.26      105.20      1.61 o 
   3  -8   4      108.51      107.49      2.51 o 
   4  -8   4       16.89       21.75      1.60 o 
   5  -8   4        4.44        3.42      1.11 o 
   6  -8   4        6.44        4.26      2.21 o 
   7  -8   4        0.47        0.58      1.46 o 
   8  -8   4        0.11        0.73      1.47 o 
  -9  -7   4        1.27       -0.50      3.67 o 
  -8  -7   4      102.50      130.42      9.29 o 
  -7  -7   4        9.35        6.22      6.27 o 
  -6  -7   4       16.63       20.77      3.03 o 
  -5  -7   4        0.01        0.74      2.71 o 
  -4  -7   4        0.55       -0.10      1.81 o 
  -3  -7   4      156.95      164.95      3.54 o 
  -2  -7   4      278.43      265.31      3.59 o 
  -1  -7   4       36.94       43.15      1.82 o 
   0  -7   4      125.50      114.97      1.77 o 
   1  -7   4        1.78        3.14      0.82 o 
   2  -7   4        5.08        6.74      1.35 o 
   3  -7   4       43.02       49.14      1.09 o 
   4  -7   4       80.19       76.59      1.87 o 
   5  -7   4        1.08        1.66      1.00 o 
   6  -7   4        2.95        0.59      1.27 o 
   7  -7   4        0.00       -0.17      1.38 o 
   8  -7   4        0.45       -0.17      1.39 o 
   9  -7   4        0.02        0.47      1.63 o 
  -9  -6   4        9.37        6.86      8.38 o 
  -8  -6   4       50.82       63.69      4.73 o 
  -7  -6   4        5.17        6.62      2.96 o 
  -6  -6   4       17.62       15.94      3.45 o 
  -5  -6   4        1.83        1.73      2.20 o 
  -4  -6   4       37.68       31.94      5.14 o 
  -3  -6   4        7.10        8.29      1.70 o 
  -2  -6   4        2.34        2.47      1.34 o 
  -1  -6   4      275.32      268.43      2.72 o 
   0  -6   4      261.89      231.45      2.18 o 
   1  -6   4      257.41      295.99      3.74 o 
   2  -6   4       11.89       17.53      0.93 o 
   3  -6   4       17.66       18.61      0.77 o 
   4  -6   4      252.86      259.06      2.44 o 
   5  -6   4      126.48      134.61      2.22 o 
   6  -6   4       79.94       72.55      2.28 o 
   7  -6   4        1.56        0.40      1.54 o 
   8  -6   4        2.40        0.22      1.77 o 
   9  -6   4        0.05       -0.86      2.12 o 
  -9  -5   4        6.17        6.54      6.89 o 
  -8  -5   4       11.93        7.32      6.62 o 
  -7  -5   4        1.22        2.20      2.66 o 
  -6  -5   4      110.08      119.53      3.58 o 
  -5  -5   4       44.06       50.72      3.85 o 
  -4  -5   4      502.81      487.11      5.34 o 
  -3  -5   4      192.22      185.08      2.36 o 
  -2  -5   4        5.10        5.11      1.05 o 
  -1  -5   4      254.33      250.13      2.41 o 
   0  -5   4       21.93       26.99      0.79 o 
   1  -5   4      104.04       99.83      0.96 o 
   2  -5   4      275.91      282.42      1.93 o 
   3  -5   4       18.66       24.32      0.79 o 
   4  -5   4      245.49      258.46      3.06 o 
   5  -5   4       87.35       85.77      2.70 o 
   6  -5   4      233.32      242.68     18.16 o 
   7  -5   4       22.89       21.34      2.28 o 
   8  -5   4       18.15       -0.46      2.25 o 
   9  -5   4        0.29       -0.11      2.02 o 
 -10  -4   4        0.48        0.20      3.29 o 
  -9  -4   4        0.00        2.39      3.20 o 
  -8  -4   4       22.09       23.41     14.95 o 
  -7  -4   4       37.84       41.12      4.66 o 
  -6  -4   4       51.40       46.32      5.45 o 
  -5  -4   4       22.53       22.66      2.22 o 
  -4  -4   4      400.58      398.93      4.52 o 
  -3  -4   4       52.64       50.97      1.60 o 
  -2  -4   4      121.25      113.72      2.07 o 
  -1  -4   4     1046.94     1023.54      7.23 o 
   0  -4   4      139.69      132.30      1.10 o 
   1  -4   4      974.62      998.24      7.79 o 
   2  -4   4        0.45        0.82      0.33 o 
   3  -4   4        1.52        3.72      0.93 o 
   4  -4   4        2.93        2.26      0.80 o 
   5  -4   4        0.14        0.22      0.99 o 
   6  -4   4        0.17        1.92      1.16 o 
   7  -4   4       31.48       30.94      1.69 o 
   8  -4   4       14.86       14.68      6.06 o 
   9  -4   4        0.89        0.38      2.23 o 
 -10  -3   4        0.21       -0.65      4.05 o 
  -9  -3   4        9.56        7.92      6.60 o 
  -8  -3   4       70.72       79.79      3.81 o 
  -7  -3   4       34.99       38.99      3.47 o 
  -6  -3   4      344.14      356.45      5.02 o 
  -5  -3   4      133.27      144.76      4.95 o 
  -4  -3   4      577.36      584.90      5.58 o 
  -3  -3   4       47.83       38.42      1.36 o 
  -2  -3   4       28.34       35.80      1.32 o 
  -1  -3   4     1188.02     1139.67      5.68 o 
   0  -3   4      757.92      750.56      8.40 o 
   1  -3   4      506.30      514.49      7.84 o 
   2  -3   4       68.54       63.63      1.66 o 
   3  -3   4       30.78       28.16      1.16 o 
   4  -3   4      144.58      152.86      2.78 o 
   5  -3   4       46.16       48.40      2.13 o 
   6  -3   4       16.74       15.77      1.95 o 
   7  -3   4       54.32       56.40      2.88 o 
   8  -3   4        0.19        0.91      1.83 o 
   9  -3   4        6.63        4.88      2.28 o 
 -10  -2   4        6.56        4.07      3.48 o 
  -9  -2   4        1.09        0.76      2.89 o 
  -8  -2   4       10.84        4.70      4.85 o 
  -7  -2   4       41.02       43.65      6.31 o 
  -6  -2   4       23.38       28.44      2.87 o 
  -5  -2   4      274.18      278.59      4.39 o 
  -4  -2   4      240.99      260.22      4.61 o 
  -3  -2   4        3.82        3.42      0.83 o 
  -2  -2   4     1667.84     1628.41      7.66 o 
  -1  -2   4       26.64       25.82      0.99 o 
   0  -2   4       88.49      100.48      1.06 o 
   1  -2   4      147.84      151.59      1.16 o 
   2  -2   4       86.36       97.74      1.28 o 
   3  -2   4        5.31        2.52      1.67 o 
   4  -2   4       17.02       20.37      1.18 o 
   5  -2   4      116.34      118.16      3.75 o 
   6  -2   4       25.03       25.43      1.76 o 
   7  -2   4       18.91       22.68      3.27 o 
   8  -2   4       66.68       63.45      3.29 o 
   9  -2   4        6.15        7.75      2.51 o 
 -10  -1   4        4.81       -0.33      3.73 o 
  -9  -1   4        0.66        0.90      2.81 o 
  -8  -1   4        0.02        0.19      2.38 o 
  -7  -1   4      136.80      151.80      6.22 o 
  -6  -1   4        3.34        2.99      2.06 o 
  -5  -1   4      523.30      518.59      5.52 o 
  -4  -1   4      684.89      656.69      5.18 o 
  -3  -1   4      127.12      113.99      1.80 o 
  -2  -1   4     1899.57     1939.41     22.32 o 
  -1  -1   4       20.23       16.61      1.30 o 
   0  -1   4      151.71      140.61      1.62 o 
   1  -1   4       11.59       12.51      0.82 o 
   2  -1   4       54.07       50.36      1.14 o 
   3  -1   4        9.83       12.69      1.26 o 
   4  -1   4        0.79        0.33      1.33 o 
   5  -1   4      179.11      177.63      3.39 o 
   6  -1   4        3.57        4.25      1.68 o 
   7  -1   4        0.04        0.34      1.76 o 
   8  -1   4       92.95       91.54      3.34 o 
 -10   0   4        3.10       -0.16      3.62 o 
  -9   0   4        0.43        1.24      2.84 o 
  -8   0   4        0.81        2.15      3.11 o 
  -7   0   4        4.73        5.92      2.87 o 
  -6   0   4       50.05       54.62      3.90 o 
  -5   0   4       37.22       31.55      0.92 o 
  -4   0   4        2.43        0.36      1.49 o 
  -3   0   4      134.15      103.09     18.77 o 
  -2   0   4     1604.89     1580.94     32.31 o 
  -1   0   4      623.88      616.18      7.93 o 
   0   0   4     1172.98     1140.51      8.13 o 
   1   0   4      534.56      538.63      4.45 o 
   2   0   4       11.46       10.67      1.10 o 
   3   0   4      570.82      560.91      5.94 o 
   4   0   4      149.23      148.96      2.65 o 
   5   0   4       10.29        9.79      1.71 o 
   6   0   4        9.61        8.52      2.03 o 
   7   0   4       55.62       52.07      2.70 o 
   8   0   4        1.27        0.69      2.25 o 
 -10   1   4        5.34       10.65      8.04 o 
  -9   1   4       36.52       34.91      3.99 o 
  -8   1   4       34.87       30.44      1.33 o 
  -7   1   4       10.60       10.62      0.65 o 
  -6   1   4      105.37      110.51      4.30 o 
  -5   1   4       70.84       74.69      3.49 o 
  -4   1   4       10.46       10.08      2.30 o 
  -3   1   4       24.85       24.98      0.87 o 
  -2   1   4        2.08        1.23      1.82 o 
  -1   1   4       24.60       32.80      1.77 o 
   0   1   4       17.77       22.98      1.66 o 
   1   1   4      140.68      155.59      2.32 o 
   2   1   4        2.78        1.47      1.47 o 
   3   1   4        8.76        9.00      2.13 o 
   4   1   4      105.86      103.28      2.93 o 
   5   1   4       55.40       63.11      2.90 o 
   6   1   4        8.60       11.09      2.15 o 
   7   1   4        3.48        3.26      2.32 o 
   8   1   4       11.47        0.36      2.45 o 
 -10   2   4        2.37       -0.25      4.30 o 
  -9   2   4       14.17       -0.18      3.90 o 
  -8   2   4       28.73       25.24      6.63 o 
  -7   2   4        5.73        3.99      3.39 o 
  -6   2   4      169.20      176.63      5.19 o 
  -5   2   4      136.85      137.75      4.33 o 
  -4   2   4      189.89      203.94      4.54 o 
  -3   2   4      344.28      323.06      5.56 o 
  -2   2   4        0.37       -0.09      1.80 o 
  -1   2   4      246.27      230.81      3.39 o 
   0   2   4      372.53      369.43      3.98 o 
   1   2   4        3.89        3.25      1.45 o 
   2   2   4      311.66      294.22      4.24 o 
   3   2   4        8.51        7.97      1.80 o 
   4   2   4       58.98       61.68      2.52 o 
   5   2   4       10.86        9.16      6.98 o 
   6   2   4       11.19        6.34      5.63 o 
   7   2   4       21.42       -0.15      2.38 o 
   8   2   4        0.81        0.62      2.63 o 
 -10   3   4        0.79        0.37      4.42 o 
  -9   3   4        6.38       -0.38      3.88 o 
  -8   3   4       13.98       11.89      6.37 o 
  -7   3   4       47.49       47.98      4.22 o 
  -6   3   4       84.07       83.14      4.35 o 
  -5   3   4        2.44        3.96      2.10 o 
  -4   3   4        6.54        6.74      5.05 o 
  -3   3   4       92.02       83.91      3.57 o 
  -2   3   4       14.49       25.97      1.95 o 
  -1   3   4        6.91       17.75      1.80 o 
   0   3   4        1.08       -0.85      1.90 o 
   1   3   4      258.45      277.55      3.89 o 
   2   3   4        4.70        4.59      2.32 o 
   3   3   4        0.46        0.61      1.87 o 
   4   3   4        1.08        1.31      2.50 o 
   5   3   4       34.89       33.26      2.77 o 
   6   3   4        3.35        0.13      2.24 o 
   7   3   4        2.16        1.86      4.22 o 
 -10   4   4        1.48        1.91      4.64 o 
  -9   4   4       31.30       33.89      5.02 o 
  -8   4   4        1.88        1.99      3.76 o 
  -7   4   4        0.93        2.13      2.54 o 
  -6   4   4       13.21       13.93      3.07 o 
  -5   4   4       15.85       17.16      2.43 o 
  -4   4   4       17.47       14.72      2.20 o 
  -3   4   4      217.78      212.42      5.28 o 
  -2   4   4       28.12       24.44      2.24 o 
  -1   4   4      231.38      238.84      3.75 o 
   0   4   4       31.64       30.67      4.15 o 
   1   4   4      309.07      294.99      4.40 o 
   2   4   4        3.36        4.23      2.22 o 
   3   4   4      547.53      550.70      6.75 o 
   4   4   4        0.96        1.42      2.31 o 
   5   4   4       82.08       87.70      3.57 o 
   6   4   4        3.13       -0.69      3.02 o 
   7   4   4        4.62        3.05      3.23 o 
 -10   5   4        1.56        0.87      4.04 o 
  -9   5   4       24.11        9.98      9.24 o 
  -8   5   4       13.27        4.69      6.81 o 
  -7   5   4       45.14       47.62      3.95 o 
  -6   5   4       24.77       27.27      2.90 o 
  -5   5   4       32.94       30.42      1.46 o 
  -4   5   4       63.60       65.07      1.61 o 
  -3   5   4      185.90      195.42      5.53 o 
  -2   5   4        2.31        0.84      2.08 o 
  -1   5   4        8.10       10.44      2.77 o 
   0   5   4      113.09      110.83      3.89 o 
   1   5   4       29.40       28.78      2.73 o 
   2   5   4        7.92        7.08      3.12 o 
   3   5   4       26.14       30.90      3.54 o 
   4   5   4       13.98        7.90      6.99 o 
   5   5   4        1.31        0.27      3.06 o 
   6   5   4        1.26        0.68      2.85 o 
  -9   6   4        7.97        3.37      4.12 o 
  -8   6   4        6.03        1.56      2.97 o 
  -7   6   4      249.81      250.39      5.38 o 
  -6   6   4       24.78       25.59      3.72 o 
  -5   6   4      110.97       96.78      4.30 o 
  -4   6   4       58.80       66.72      2.53 o 
  -3   6   4       32.17       32.11      4.11 o 
  -2   6   4      235.24      234.46      4.48 o 
  -1   6   4      581.97      582.32      8.59 o 
   0   6   4        5.30        2.49      2.59 o 
   1   6   4      194.12      195.91      5.28 o 
   2   6   4       31.93       30.09      3.87 o 
   3   6   4       56.22       60.55      3.59 o 
   4   6   4        8.34        2.04      4.59 o 
   5   6   4        0.24       -0.32      2.90 o 
   6   6   4        0.32       -0.96      3.23 o 
  -9   7   4        4.36        3.27      3.47 o 
  -8   7   4        6.11        2.16      3.18 o 
  -7   7   4        0.24        0.79      2.81 o 
  -6   7   4        7.35        6.94      2.93 o 
  -5   7   4        4.58        2.89      1.70 o 
  -4   7   4        1.11        3.94      2.18 o 
  -3   7   4       35.06       30.87      4.51 o 
  -2   7   4        1.04        1.34      2.66 o 
  -1   7   4        0.47       -0.91      2.60 o 
   0   7   4        1.46        2.61      4.49 o 
   1   7   4        0.04        0.25      2.61 o 
   2   7   4        5.02        2.89      4.86 o 
   3   7   4       35.03       22.15     16.67 o 
   4   7   4       41.01       43.78     10.21 o 
   5   7   4        3.16        0.33      3.36 o 
  -8   8   4        2.46        3.10      3.42 o 
  -7   8   4        1.50        0.82      3.00 o 
  -6   8   4        0.24       -0.43      2.86 o 
  -5   8   4       60.80       56.38      4.20 o 
  -4   8   4       19.33       19.98      4.68 o 
  -3   8   4       77.56       82.75      4.08 o 
  -2   8   4       18.41       17.37      3.56 o 
  -1   8   4        2.20       -0.67      2.87 o 
   0   8   4       29.58        9.72      8.98 o 
   1   8   4        7.74        2.72      3.84 o 
   2   8   4        0.04       -0.58      3.17 o 
   3   8   4       41.14       44.42      4.29 o 
   4   8   4       21.22       17.50      4.94 o 
  -7   9   4        0.48        0.19      3.11 o 
  -6   9   4        4.47        3.78      4.95 o 
  -5   9   4        0.26        1.75      1.61 o 
  -4   9   4       22.58       24.92      2.33 o 
  -3   9   4        1.59        0.35      1.91 o 
  -2   9   4       22.91       33.19      3.83 o 
  -1   9   4       36.00       40.36      3.97 o 
   0   9   4        0.11       -0.66      3.87 o 
   1   9   4        9.31        5.44      4.93 o 
   2   9   4        3.64        1.15      3.66 o 
   3   9   4        0.73       -0.43      3.68 o 
  -6  10   4       23.65       28.69      6.30 o 
  -5  10   4        1.33        2.83      5.31 o 
  -4  10   4       11.56        9.47      2.47 o 
  -3  10   4        0.00        0.27      2.39 o 
  -2  10   4        1.76        2.12      3.58 o 
  -1  10   4        8.86        4.03      4.59 o 
   0  10   4        9.12        2.21      4.01 o 
   1  10   4       20.21        6.56      8.27 o 
  -3  11   4        1.48        0.34      2.97 o 
  -2  11   4        3.93        2.27      3.78 o 
  -2 -14   5        2.63        1.59      2.70 o 
  -1 -14   5        2.24        1.87      2.51 o 
   0 -14   5        0.04       -1.91      2.62 o 
   1 -14   5        0.58        0.43      2.30 o 
   2 -14   5        2.45        4.72      2.94 o 
   3 -14   5        7.91       12.71      2.87 o 
   4 -14   5        0.18        3.98      2.62 o 
  -4 -13   5        8.12        4.22      3.38 o 
  -3 -13   5        0.14        0.17      2.66 o 
  -2 -13   5        0.28        0.30      2.26 o 
  -1 -13   5       13.92        9.45      6.77 o 
   0 -13   5        4.33        3.63      2.14 o 
   1 -13   5        1.21        1.07      2.17 o 
   2 -13   5        0.02       -0.70      1.77 o 
   3 -13   5        6.14        6.50      2.78 o 
   4 -13   5        0.07       -0.28      2.03 o 
   5 -13   5        0.00       -0.14      1.62 o 
  -5 -12   5        3.50        1.70      2.82 o 
  -4 -12   5        5.40        1.64      2.62 o 
  -3 -12   5        1.50        1.76      2.46 o 
  -2 -12   5       21.85        6.27      5.24 o 
  -1 -12   5       40.06       44.19      2.56 o 
   0 -12   5       23.17       21.76      2.17 o 
   1 -12   5       46.24       45.80      2.21 o 
   2 -12   5       17.02       22.14      1.90 o 
   3 -12   5        3.08        4.41      2.73 o 
   4 -12   5        3.98        3.93      3.93 o 
   5 -12   5        2.43        0.62      1.99 o 
   6 -12   5        4.60        0.05      1.70 o 
  -6 -11   5        0.03        0.15      2.60 o 
  -5 -11   5        8.62        3.34      2.60 o 
  -4 -11   5        2.06        2.09      2.35 o 
  -3 -11   5       11.57       12.17      2.73 o 
  -2 -11   5       52.01       56.71      2.93 o 
  -1 -11   5        3.51        4.10      1.90 o 
   0 -11   5       28.76       25.59      1.94 o 
   1 -11   5        4.73        1.34      1.50 o 
   2 -11   5       26.49       28.79      1.77 o 
   3 -11   5        0.00        1.37      1.68 o 
   4 -11   5        0.92       -0.41      1.09 o 
   5 -11   5        0.15        0.17      1.46 o 
   6 -11   5        0.42        0.21      1.51 o 
   7 -11   5        0.50        0.75      3.45 o 
  -7 -10   5        0.81        0.87      3.51 o 
  -6 -10   5        0.01       -0.24      2.91 o 
  -5 -10   5        1.45        0.31      2.18 o 
  -4 -10   5        9.59        7.06      2.68 o 
  -3 -10   5        8.66       10.92      2.96 o 
  -2 -10   5      141.94      137.97      3.23 o 
  -1 -10   5       11.64       15.37      1.84 o 
   0 -10   5       93.00       92.61      2.25 o 
   1 -10   5        9.05        6.61      1.99 o 
   2 -10   5       78.05       77.13      2.05 o 
   3 -10   5        0.41       -1.28      1.91 o 
   4 -10   5       32.72       32.68      1.31 o 
   5 -10   5        0.25        0.21      1.50 o 
   6 -10   5        0.03        0.27      1.10 o 
   7 -10   5        0.04       -0.01      2.93 o 
  -8  -9   5       12.33        4.70      4.69 o 
  -7  -9   5       30.59       16.94     16.53 o 
  -6  -9   5        7.14        4.06      4.26 o 
  -5  -9   5        5.56        3.13      2.27 o 
  -4  -9   5        1.79        0.69      1.95 o 
  -3  -9   5      112.93      118.11      2.80 o 
  -2  -9   5       21.11       27.07      2.19 o 
  -1  -9   5      189.70      190.13      3.08 o 
   0  -9   5        2.68        3.06      1.47 o 
   1  -9   5       34.57       43.18      2.00 o 
   2  -9   5      122.97      122.05      1.82 o 
   3  -9   5        0.71        1.78      1.17 o 
   4  -9   5        2.44        1.82      0.90 o 
   5  -9   5        0.14        0.36      0.90 o 
   6  -9   5        4.29        2.27      1.66 o 
   7  -9   5        8.49        1.55      1.61 o 
   8  -9   5        4.56        0.31      3.48 o 
  -8  -8   5       27.68       22.55     16.90 o 
  -7  -8   5        1.36       -0.84      3.08 o 
  -6  -8   5      135.05      139.03      5.92 o 
  -5  -8   5       99.38      105.27      4.70 o 
  -4  -8   5      100.27      103.44      2.78 o 
  -3  -8   5      140.46      129.86      4.06 o 
  -2  -8   5      168.53      157.09      2.87 o 
  -1  -8   5        3.26        2.41      1.25 o 
   0  -8   5       95.92       92.08      1.93 o 
   1  -8   5       62.21       67.85      1.46 o 
   2  -8   5       84.02       88.75      2.03 o 
   3  -8   5       40.82       41.57      1.27 o 
   4  -8   5      109.01      103.85      2.39 o 
   5  -8   5       17.14       18.07      2.09 o 
   6  -8   5        5.00        4.09      2.36 o 
   7  -8   5        0.71        0.67      1.39 o 
   8  -8   5        1.08       -0.85      3.43 o 
  -9  -7   5       11.44        7.54      7.88 o 
  -8  -7   5        3.83        2.97      3.41 o 
  -7  -7   5       26.70       26.74      3.56 o 
  -6  -7   5       49.82       58.01      3.92 o 
  -5  -7   5      256.62      255.60      4.69 o 
  -4  -7   5       12.10       10.83      1.84 o 
  -3  -7   5      168.65      164.75      2.65 o 
  -2  -7   5       99.15       95.06      1.95 o 
  -1  -7   5        7.34        7.72      1.09 o 
   0  -7   5        9.32       12.05      1.05 o 
   1  -7   5        3.72        6.09      0.80 o 
   2  -7   5       16.32       17.47      1.40 o 
   3  -7   5        8.46       10.29      0.74 o 
   4  -7   5        8.30        9.58      0.90 o 
   5  -7   5       29.33       33.71      1.15 o 
   6  -7   5        3.87        3.86      1.23 o 
   7  -7   5       19.73       18.10      5.01 o 
   8  -7   5        0.35       -0.18      1.52 o 
  -9  -6   5        8.52       11.76      3.90 o 
  -8  -6   5        5.67        3.65      3.69 o 
  -7  -6   5       11.94       12.00      3.08 o 
  -6  -6   5       58.91       64.02      3.22 o 
  -5  -6   5        0.33        0.08      1.88 o 
  -4  -6   5        2.02        1.81      1.68 o 
  -3  -6   5      351.95      348.39      3.44 o 
  -2  -6   5      395.02      366.55      3.42 o 
  -1  -6   5      155.85      157.34      1.79 o 
   0  -6   5      434.68      419.34      2.79 o 
   1  -6   5       33.39       30.21      0.79 o 
   2  -6   5      121.52      109.68      0.94 o 
   3  -6   5       64.70       71.02      0.89 o 
   4  -6   5       11.78       10.82      0.80 o 
   5  -6   5       10.04        6.85      2.98 o 
   6  -6   5       41.52       41.99      2.96 o 
   7  -6   5        4.62       -0.02      1.58 o 
   8  -6   5        2.56        0.17      1.92 o 
  -9  -5   5       40.24       45.43      4.18 o 
  -8  -5   5        0.00       -0.39      4.34 o 
  -7  -5   5      213.95      235.93      4.97 o 
  -6  -5   5       60.74       65.28      3.08 o 
  -5  -5   5       75.36       79.65      2.75 o 
  -4  -5   5       12.35       10.85      1.48 o 
  -3  -5   5      429.59      418.33      3.59 o 
  -2  -5   5      235.81      234.49      2.45 o 
  -1  -5   5       27.84       27.31      0.98 o 
   0  -5   5      105.49       94.47      0.96 o 
   1  -5   5      714.17      691.29      6.28 o 
   2  -5   5      181.69      181.49      4.38 o 
   3  -5   5      234.73      256.11      1.89 o 
   4  -5   5       10.94       10.73      0.95 o 
   5  -5   5        4.61        5.36      1.72 o 
   6  -5   5        3.44        3.07      1.48 o 
   7  -5   5        0.77        0.24      2.11 o 
   8  -5   5        1.80        1.11      1.96 o 
 -10  -4   5        2.85        1.85      4.32 o 
  -9  -4   5        5.26        0.44      3.05 o 
  -8  -4   5       69.82       69.63      4.50 o 
  -7  -4   5       11.31       14.46      2.80 o 
  -6  -4   5       24.08       19.58      2.94 o 
  -5  -4   5       40.73       39.75      1.77 o 
  -4  -4   5      217.41      196.72      2.44 o 
  -3  -4   5       83.81       75.44      1.64 o 
  -2  -4   5       48.11       44.05      1.03 o 
  -1  -4   5     1097.96     1100.12      5.55 o 
   0  -4   5        8.12        5.96      0.37 o 
   1  -4   5        0.12        1.43      1.47 o 
   2  -4   5        3.10        2.82      3.69 o 
   3  -4   5       60.82       54.84      1.33 o 
   4  -4   5        3.64        3.94      0.82 o 
   5  -4   5        6.48        5.94      1.10 o 
   6  -4   5       18.83       17.32      1.49 o 
   7  -4   5       55.40       59.03      2.37 o 
   8  -4   5        0.78        0.85      1.52 o 
 -10  -3   5        1.15        1.17      3.96 o 
  -9  -3   5       18.36       18.85     13.02 o 
  -8  -3   5       20.55        9.25      9.06 o 
  -7  -3   5       17.48       20.54      2.88 o 
  -6  -3   5       38.39       38.26      3.11 o 
  -5  -3   5      353.35      369.26      4.01 o 
  -4  -3   5      376.87      369.82      3.25 o 
  -3  -3   5     5557.19     6182.74     31.10 o 
  -2  -3   5       94.83      100.51      1.33 o 
  -1  -3   5      789.76      769.12      4.02 o 
   0  -3   5       42.33       43.77      0.65 o 
   1  -3   5        0.57        0.59      0.12 o 
   2  -3   5       80.38       81.15      2.29 o 
   3  -3   5       30.41       36.69      1.05 o 
   4  -3   5       24.41       23.16      1.85 o 
   5  -3   5        3.81        3.11      1.33 o 
   6  -3   5        7.42       11.50      2.12 o 
   7  -3   5        4.70        4.36      1.51 o 
   8  -3   5        8.16        5.94      2.69 o 
 -10  -2   5        0.01        0.53      3.24 o 
  -9  -2   5        4.70        3.21      3.74 o 
  -8  -2   5        1.71        0.64      2.60 o 
  -7  -2   5       67.18       68.78      3.27 o 
  -6  -2   5       61.69       59.81      1.95 o 
  -5  -2   5        7.88        8.78      1.05 o 
  -4  -2   5      132.53      132.55      1.71 o 
  -3  -2   5     1317.53     1266.15      8.10 o 
  -2  -2   5      131.03      133.20      1.53 o 
  -1  -2   5     2566.01     2712.07     40.09 o 
   0  -2   5       75.35       73.25      1.57 o 
   1  -2   5      160.96      161.26      2.21 o 
   2  -2   5      598.03      604.67      4.51 o 
   3  -2   5      295.21      298.16      3.07 o 
   4  -2   5      141.08      145.06      2.15 o 
   5  -2   5       97.41       97.11      2.09 o 
   6  -2   5        2.38        3.84      1.48 o 
   7  -2   5        7.37        5.13      1.78 o 
   8  -2   5        3.22        3.32      2.06 o 
 -10  -1   5       11.19        5.94      4.57 o 
  -9  -1   5        0.60        1.46      1.28 o 
  -8  -1   5       56.32       60.08      3.78 o 
  -7  -1   5      318.48      332.85      4.78 o 
  -6  -1   5        0.79        0.48      0.82 o 
  -5  -1   5     1226.73     1171.51     12.22 o 
  -4  -1   5        8.12        9.03      0.91 o 
  -3  -1   5      369.67      371.78      3.52 o 
  -2  -1   5      486.70      501.63      4.15 o 
  -1  -1   5      321.73      299.61      2.98 o 
   0  -1   5        1.80        0.30      0.72 o 
   1  -1   5      546.27      558.01      4.33 o 
   2  -1   5        8.49        9.05      1.47 o 
   3  -1   5      313.19      313.22      4.29 o 
   4  -1   5      104.66      111.03      2.16 o 
   5  -1   5        3.82        4.32      1.46 o 
   6  -1   5        7.08        6.37      2.09 o 
   7  -1   5       31.66       27.60      2.27 o 
   8  -1   5       12.92       13.54      2.45 o 
 -10   0   5       18.39       22.24      5.69 o 
  -9   0   5       17.36       20.49     14.36 o 
  -8   0   5      174.86      188.09      4.65 o 
  -7   0   5        0.15        0.46      0.45 o 
  -6   0   5       46.86       39.83      3.73 o 
  -5   0   5      195.41      193.62      6.56 o 
  -4   0   5      209.01      209.41      4.50 o 
  -3   0   5       46.63       50.17      1.02 o 
  -2   0   5      121.94      108.15      2.02 o 
  -1   0   5      831.73      837.32      9.18 o 
   0   0   5      594.27      593.55      4.94 o 
   1   0   5     1102.09     1129.99      8.30 o 
   2   0   5       96.50       92.53      2.50 o 
   3   0   5       31.87       36.71      1.61 o 
   4   0   5        4.51        5.16      4.39 o 
   5   0   5       17.91       18.44      1.85 o 
   6   0   5       17.67       24.88      2.17 o 
   7   0   5       15.59        5.97      5.34 o 
   8   0   5        6.50        1.27      2.81 o 
 -10   1   5        0.50        0.07      4.21 o 
  -9   1   5      105.25      110.58      6.34 o 
  -8   1   5       51.97       55.95      5.03 o 
  -7   1   5       45.37       47.79      4.38 o 
  -6   1   5       64.38       60.52      6.00 o 
  -5   1   5       32.70       37.49      3.31 o 
  -4   1   5       65.74       67.22      3.18 o 
  -3   1   5      152.10      158.41      4.94 o 
  -2   1   5       15.26       10.00      2.16 o 
  -1   1   5       58.98       74.49      1.87 o 
   0   1   5       16.63       17.15      2.45 o 
   1   1   5       62.30       61.02      1.85 o 
   2   1   5       33.68       35.93      2.13 o 
   3   1   5        4.00        3.43      2.39 o 
   4   1   5       30.12       19.35     11.65 o 
   5   1   5        7.11        3.22      3.40 o 
   6   1   5        0.09        0.57      2.28 o 
   7   1   5        9.91        0.25      2.19 o 
 -10   2   5        3.05       -0.60      4.69 o 
  -9   2   5        2.83       -0.38      3.88 o 
  -8   2   5       23.58       28.18      4.46 o 
  -7   2   5        5.88        2.58      3.63 o 
  -6   2   5      106.05      116.26      4.86 o 
  -5   2   5       47.45       40.76      3.48 o 
  -4   2   5      428.91      413.56      5.60 o 
  -3   2   5      169.98      181.07      4.40 o 
  -2   2   5      772.53      806.08     10.06 o 
  -1   2   5       95.95       91.23      4.10 o 
   0   2   5      176.24      192.33      3.03 o 
   1   2   5       29.85       34.99      2.87 o 
   2   2   5       61.38       57.47      2.26 o 
   3   2   5       29.66       29.77      2.61 o 
   4   2   5      379.28      395.16      6.78 o 
   5   2   5       31.08       25.29     15.08 o 
   6   2   5       66.01       66.87      3.76 o 
   7   2   5        1.36        2.34      2.65 o 
 -10   3   5        1.68       -0.02      4.07 o 
  -9   3   5       11.81       -0.29      4.09 o 
  -8   3   5       15.37       12.13      4.38 o 
  -7   3   5       14.28       11.83      3.91 o 
  -6   3   5       46.74       43.96      3.03 o 
  -5   3   5       12.87       10.94      2.35 o 
  -4   3   5        0.04        0.01      0.42 o 
  -3   3   5        5.17        1.57      4.45 o 
  -2   3   5      147.86      149.99      3.08 o 
  -1   3   5       57.25       50.16      3.50 o 
   0   3   5        7.32        4.24      2.26 o 
   1   3   5        8.46        7.20      2.02 o 
   2   3   5       60.01       60.69      2.65 o 
   3   3   5        4.45        2.91      2.52 o 
   4   3   5        9.52        5.73      5.33 o 
   5   3   5        3.42        2.34      2.91 o 
   6   3   5        0.87        0.10      2.27 o 
   7   3   5        0.20        2.71      3.49 o 
 -10   4   5        0.04       -0.38      7.31 o 
  -9   4   5        2.05        0.14      2.86 o 
  -8   4   5       23.07       22.99     16.31 o 
  -7   4   5       31.26       31.49      4.82 o 
  -6   4   5      111.64      116.66      4.40 o 
  -5   4   5      135.45      136.17      3.67 o 
  -4   4   5      123.07      121.61      4.90 o 
  -3   4   5       58.35       54.70      3.86 o 
  -2   4   5       95.22       97.22      2.99 o 
  -1   4   5       12.74       11.13      2.25 o 
   0   4   5      567.43      569.05      6.97 o 
   1   4   5        0.95        0.53      2.08 o 
   2   4   5      174.19      180.87      3.97 o 
   3   4   5        7.47        4.94      2.47 o 
   4   4   5        7.65        4.54      4.23 o 
   5   4   5        6.87       -0.18      2.40 o 
   6   4   5        0.06        0.67      3.13 o 
  -9   5   5        0.61       -1.34      3.26 o 
  -8   5   5       37.30       35.86     21.77 o 
  -7   5   5        5.54        7.35      3.03 o 
  -6   5   5       28.89       28.16      3.10 o 
  -5   5   5      135.34      114.89      4.03 o 
  -4   5   5        3.06        3.22      1.22 o 
  -3   5   5       53.57       48.12      4.31 o 
  -2   5   5       11.61        9.06      3.00 o 
  -1   5   5       38.44       37.89      2.82 o 
   0   5   5        6.64        6.09      2.53 o 
   1   5   5        8.79        7.63      3.16 o 
   2   5   5       34.55       34.80      3.74 o 
   3   5   5        0.03        0.04      2.87 o 
   4   5   5        1.49        0.05      2.91 o 
   5   5   5        6.95        5.39      7.18 o 
  -9   6   5        0.00        0.30      3.20 o 
  -8   6   5       18.15        8.32      8.25 o 
  -7   6   5        0.11        0.49      3.46 o 
  -6   6   5       61.44       62.62      4.31 o 
  -5   6   5       89.81       80.95      5.47 o 
  -4   6   5      100.59       89.47      5.12 o 
  -3   6   5       20.03       15.27      4.03 o 
  -2   6   5       33.06       31.95      3.04 o 
  -1   6   5        3.71        2.82      2.63 o 
   0   6   5       14.03       12.35      2.90 o 
   1   6   5        5.54        7.78      2.89 o 
   2   6   5        3.50        2.26      3.35 o 
   3   6   5        0.63        2.11      2.94 o 
   4   6   5        9.38        8.60      5.23 o 
   5   6   5        5.23        0.53      3.15 o 
  -8   7   5        6.09        5.63      4.86 o 
  -7   7   5        0.00        0.45      2.92 o 
  -6   7   5       23.70        9.50     11.24 o 
  -5   7   5        0.18        0.52      1.10 o 
  -4   7   5        5.58        4.36      2.34 o 
  -3   7   5        0.14        2.58      4.25 o 
  -2   7   5        2.79        1.30      2.83 o 
  -1   7   5       29.72       34.39      5.20 o 
   0   7   5       26.71       26.75      4.19 o 
   1   7   5       40.16       42.83      3.66 o 
   2   7   5        0.21       -0.41      2.96 o 
   3   7   5       31.82       32.67      5.44 o 
   4   7   5        0.10        1.21      4.18 o 
  -8   8   5        3.68        3.00      3.70 o 
  -7   8   5        1.60        1.10      3.35 o 
  -6   8   5       28.66        8.79     11.08 o 
  -5   8   5        6.17        5.35      1.49 o 
  -4   8   5        1.40        0.13      1.55 o 
  -3   8   5       16.90       23.72      8.11 o 
  -2   8   5       13.60       13.06      3.46 o 
  -1   8   5       30.21       35.09      3.84 o 
   0   8   5        0.04        1.51      3.22 o 
   1   8   5        0.21        0.59      3.87 o 
   2   8   5        0.64        1.61      3.44 o 
   3   8   5       18.95        7.51      6.94 o 
  -6   9   5       11.79        6.70      8.70 o 
  -5   9   5        3.22        5.63      5.21 o 
  -4   9   5        0.08       -1.20      2.04 o 
  -3   9   5        5.14        2.92      5.28 o 
  -2   9   5        2.38        6.02      4.44 o 
  -1   9   5       11.98        9.76     10.09 o 
   0   9   5        0.68        1.80      4.40 o 
   1   9   5        1.14        0.42      3.68 o 
  -5  10   5        3.99        6.83      6.11 o 
  -4  10   5       16.44       18.57      2.73 o 
  -3  10   5        0.76        0.20      2.53 o 
  -2  10   5        1.36        4.37      4.04 o 
  -1  10   5        2.22        0.70      3.88 o 
   1 -15   6        2.82        2.53      2.62 o 
  -3 -14   6        1.20        0.00      2.61 o 
  -2 -14   6        0.57       -0.90      2.73 o 
  -1 -14   6        4.76        2.53      2.38 o 
   0 -14   6        5.91        2.95      2.59 o 
   1 -14   6       23.24       23.76      7.19 o 
   2 -14   6        0.71        0.05      1.84 o 
   3 -14   6       26.06       28.71      3.81 o 
   4 -14   6        3.15        6.62      7.47 o 
  -4 -13   6        6.44       -0.33      2.55 o 
  -3 -13   6       25.86        0.47      3.19 o 
  -2 -13   6        2.29       -0.90      2.21 o 
  -1 -13   6        2.51        2.73      2.12 o 
   0 -13   6        0.27        0.59      1.78 o 
   1 -13   6        0.46        0.76      1.66 o 
   2 -13   6       10.02        3.61      3.01 o 
   3 -13   6        0.24        0.79      2.02 o 
   4 -13   6        0.09        0.34      1.32 o 
   5 -13   6        3.37        4.27      4.39 o 
  -5 -12   6        2.72        1.67      3.42 o 
  -4 -12   6       25.70       28.22      8.07 o 
  -3 -12   6        0.54        0.67      2.19 o 
  -2 -12   6        9.20        8.33      3.06 o 
  -1 -12   6       31.26       43.34      2.71 o 
   0 -12   6       47.08       48.81      3.06 o 
   1 -12   6       31.03       38.79      2.25 o 
   2 -12   6        2.37        1.38      1.40 o 
   3 -12   6       79.07       90.02      2.87 o 
   4 -12   6        0.02        0.45      1.71 o 
   5 -12   6        6.11       -0.54      3.84 o 
   6 -12   6        0.00       -0.48      3.78 o 
  -6 -11   6        1.02        0.51      2.85 o 
  -5 -11   6       12.02        7.73      5.07 o 
  -4 -11   6        0.09        0.38      2.05 o 
  -3 -11   6        6.99        4.78      2.12 o 
  -2 -11   6       18.04       21.22      2.12 o 
  -1 -11   6       20.22       15.77      1.91 o 
   0 -11   6       50.98       52.05      2.42 o 
   1 -11   6      172.62      172.93      3.26 o 
   2 -11   6       52.02       47.25      1.72 o 
   3 -11   6       38.74       41.88      2.34 o 
   4 -11   6        3.04        3.40      1.28 o 
   5 -11   6        5.13       -0.04      0.99 o 
   6 -11   6        1.47        0.15      5.56 o 
  -7 -10   6        1.74        2.10      2.80 o 
  -6 -10   6        2.50        1.69      2.49 o 
  -5 -10   6        7.86        8.02      2.62 o 
  -4 -10   6        4.40        4.63      2.11 o 
  -3 -10   6        1.24        1.83      2.12 o 
  -2 -10   6       16.84       21.31      2.18 o 
  -1 -10   6       35.00       35.36      2.67 o 
   0 -10   6      119.89      121.18      2.49 o 
   1 -10   6       40.00       45.53      1.61 o 
   2 -10   6      167.22      159.85      2.60 o 
   3 -10   6       28.43       27.27      1.17 o 
   4 -10   6       16.90       15.88      1.58 o 
   5 -10   6       24.02       26.97      1.17 o 
   6 -10   6        1.91        0.34      3.38 o 
   7 -10   6        2.30       -0.47      3.69 o 
  -8  -9   6        5.49        5.30      2.98 o 
  -7  -9   6        0.01        4.53      3.22 o 
  -6  -9   6       66.75       65.13      3.10 o 
  -5  -9   6        2.82        3.37      2.74 o 
  -4  -9   6      107.26      109.15      2.86 o 
  -3  -9   6       54.07       50.09      2.21 o 
  -2  -9   6       79.51       86.47      2.28 o 
  -1  -9   6      548.52      549.32      4.79 o 
   0  -9   6       24.37       25.77      1.55 o 
   1  -9   6       27.16       29.18      1.27 o 
   2  -9   6       64.96       57.42      1.52 o 
   3  -9   6       18.67       17.24      0.91 o 
   4  -9   6        0.10        0.45      0.95 o 
   5  -9   6        1.19        0.27      1.06 o 
   6  -9   6        0.09        0.58      1.24 o 
   7  -9   6        7.93       -0.29      3.61 o 
  -8  -8   6        0.04       -0.27      2.40 o 
  -7  -8   6       22.03       16.00      5.93 o 
  -6  -8   6      122.72      144.38      3.48 o 
  -5  -8   6       34.75       41.57      3.41 o 
  -4  -8   6      546.76      567.38      5.85 o 
  -3  -8   6      451.90      448.65      4.53 o 
  -2  -8   6      493.09      480.69      4.32 o 
  -1  -8   6       26.84       21.81      1.48 o 
   0  -8   6        5.97        7.80      0.91 o 
   1  -8   6       88.20       89.90      1.38 o 
   2  -8   6        3.51        2.72      0.69 o 
   3  -8   6       16.14       22.03      1.28 o 
   4  -8   6        2.65        1.90      1.51 o 
   5  -8   6        0.00        0.64      0.72 o 
   6  -8   6        0.31        0.07      0.92 o 
   7  -8   6        1.04        0.67      5.58 o 
   8  -8   6        3.73       -0.23      5.87 o 
  -9  -7   6        6.07        1.63      2.88 o 
  -8  -7   6        8.46        2.35      2.43 o 
  -7  -7   6      138.38      145.45      3.46 o 
  -6  -7   6       69.80       78.85      4.06 o 
  -5  -7   6      329.06      331.66      4.17 o 
  -4  -7   6      243.18      253.10      3.60 o 
  -3  -7   6      171.35      165.86      2.70 o 
  -2  -7   6      242.99      218.56      2.58 o 
  -1  -7   6        3.22        4.14      1.04 o 
   0  -7   6       19.01       13.41      0.77 o 
   1  -7   6        1.24        1.38      0.46 o 
   2  -7   6       84.89       90.50      1.09 o 
   3  -7   6        0.30       -0.04      2.63 o 
   4  -7   6       20.30       21.17      0.75 o 
   5  -7   6        1.32        0.52      0.79 o 
   6  -7   6        1.05        0.65      0.83 o 
   7  -7   6        5.21        0.11      3.35 o 
   8  -7   6        7.21       -0.43      3.89 o 
  -9  -6   6       12.98        2.90      2.64 o 
  -8  -6   6       24.45       33.75      4.42 o 
  -7  -6   6       10.45        9.14      2.41 o 
  -6  -6   6       73.23       78.61      2.77 o 
  -5  -6   6        3.46        3.70      1.67 o 
  -4  -6   6        0.32        1.14      1.78 o 
  -3  -6   6        0.52        1.51      1.18 o 
  -2  -6   6      139.89      122.06      1.82 o 
  -1  -6   6      198.17      196.32      1.80 o 
   0  -6   6       79.91       74.49      1.11 o 
   1  -6   6      258.97      279.31      4.47 o 
   2  -6   6       12.84       15.46      3.14 o 
   3  -6   6       21.88       25.52      3.42 o 
   4  -6   6        1.30        0.31      0.71 o 
   5  -6   6       19.34       20.39      0.95 o 
   6  -6   6        7.95        6.19      1.88 o 
   7  -6   6        5.14        1.31      1.52 o 
   8  -6   6       20.01        0.44      4.23 o 
 -10  -5   6        4.42        3.13      2.50 o 
  -9  -5   6        1.36        2.01      2.15 o 
  -8  -5   6        6.44        4.11      2.09 o 
  -7  -5   6       11.24       13.80      2.00 o 
  -6  -5   6      108.75      110.60      2.89 o 
  -5  -5   6      197.41      200.26      2.87 o 
  -4  -5   6       15.82       17.29      1.68 o 
  -3  -5   6        0.15        0.55      1.00 o 
  -2  -5   6      569.33      567.87      3.59 o 
  -1  -5   6       66.16       78.93      1.17 o 
   0  -5   6      490.81      481.25      3.18 o 
   1  -5   6       28.79       32.70      2.64 o 
   2  -5   6       21.21       18.90      3.10 o 
   3  -5   6       44.11       46.45      3.72 o 
   4  -5   6       10.62       10.80      1.83 o 
   5  -5   6       15.76       16.86      1.23 o 
   6  -5   6        5.67        5.53      1.46 o 
   7  -5   6        1.37        0.78      1.60 o 
   8  -5   6        0.04       -1.17      4.11 o 
 -10  -4   6        0.00        0.48      1.82 o 
  -9  -4   6        0.97        0.72      2.04 o 
  -8  -4   6       76.50       79.62      5.35 o 
  -7  -4   6       11.39       10.27      1.76 o 
  -6  -4   6       12.24       11.60      1.76 o 
  -5  -4   6       19.03       21.07      1.51 o 
  -4  -4   6        1.53        1.32      1.10 o 
  -3  -4   6       82.83       70.57      1.59 o 
  -2  -4   6      970.69      955.72      5.16 o 
  -1  -4   6       42.86       40.80      0.89 o 
   0  -4   6      364.48      366.82      2.42 o 
   1  -4   6        5.81        5.90      2.41 o 
   2  -4   6       17.11       22.77      3.03 o 
   3  -4   6       82.49       80.64      2.34 o 
   4  -4   6       97.84       94.32      1.44 o 
   5  -4   6       38.42       42.30      1.66 o 
   6  -4   6       12.66       13.29      1.21 o 
   7  -4   6        0.16        0.15      1.43 o 
   8  -4   6        0.15        0.52      1.45 o 
 -10  -3   6        2.48        1.92      3.53 o 
  -9  -3   6       35.44       35.94      2.13 o 
  -8  -3   6       33.05       34.37      2.61 o 
  -7  -3   6      135.30      138.23      2.52 o 
  -6  -3   6      345.47      332.86      4.51 o 
  -5  -3   6       25.90       24.92      1.81 o 
  -4  -3   6        3.09        3.67      1.24 o 
  -3  -3   6      253.50      273.71      2.65 o 
  -2  -3   6      361.01      367.78      2.58 o 
  -1  -3   6     1652.85     1715.64     12.64 o 
   0  -3   6     1003.38     1034.64      5.74 o 
   1  -3   6      349.88      356.74      3.09 o 
   2  -3   6      534.14      556.63      3.62 o 
   3  -3   6       38.46       40.05      1.03 o 
   4  -3   6       61.77       60.14      1.52 o 
   5  -3   6        8.67       11.08      1.49 o 
   6  -3   6        5.60        4.54      1.48 o 
   7  -3   6        1.28        1.75      1.68 o 
   8  -3   6        0.08        0.81      1.62 o 
 -10  -2   6        4.59        4.62      4.39 o 
  -9  -2   6        5.51        3.75      1.88 o 
  -8  -2   6        2.25        2.38      1.22 o 
  -7  -2   6      316.65      308.55      4.99 o 
  -6  -2   6      156.81      153.40      2.12 o 
  -5  -2   6       14.73       13.47      1.16 o 
  -4  -2   6       18.02       11.61      0.95 o 
  -3  -2   6      353.49      314.18      2.96 o 
  -2  -2   6      168.55      185.79      2.31 o 
  -1  -2   6      613.35      591.55      4.15 o 
   0  -2   6       43.53       45.51      1.26 o 
   1  -2   6      605.04      602.16      3.89 o 
   2  -2   6       36.87       31.71      1.13 o 
   3  -2   6        8.71       11.24      0.97 o 
   4  -2   6        4.50        4.18      1.10 o 
   5  -2   6        6.26       -0.21      1.40 o 
   6  -2   6        4.12       -0.13      1.31 o 
   7  -2   6        5.48        2.98      2.90 o 
   8  -2   6        9.41        3.70      3.56 o 
 -10  -1   6        2.82        3.71      3.57 o 
  -9  -1   6       31.99       26.89     18.91 o 
  -8  -1   6        7.14        6.82      2.62 o 
  -7  -1   6        2.52        2.51      0.61 o 
  -6  -1   6       10.97       14.08      1.46 o 
  -5  -1   6       40.78       35.07      2.97 o 
  -4  -1   6       47.11       50.55      2.87 o 
  -3  -1   6      746.50      732.20      5.76 o 
  -2  -1   6       61.22       80.83      1.48 o 
  -1  -1   6      191.60      192.30      2.76 o 
   0  -1   6      130.61      147.34      1.96 o 
   1  -1   6       45.42       49.37      1.40 o 
   2  -1   6       12.09        9.92      1.10 o 
   3  -1   6       19.66       18.85      1.33 o 
   4  -1   6        2.07        2.04      1.27 o 
   5  -1   6        0.68       -0.15      1.30 o 
   6  -1   6       14.36       14.01      9.00 o 
   7  -1   6        7.88       -0.05      2.05 o 
 -10   0   6       28.04       -0.20      4.93 o 
  -9   0   6      115.55      114.84      6.48 o 
  -8   0   6        4.96        3.35      4.08 o 
  -7   0   6      597.12      614.22     10.97 o 
  -6   0   6        0.61        0.29      2.94 o 
  -5   0   6       23.46       20.01      3.13 o 
  -4   0   6       18.33       18.69      0.74 o 
  -3   0   6      118.97      115.08      2.60 o 
  -2   0   6      846.87      836.84      9.01 o 
  -1   0   6      116.15       97.73      2.84 o 
   0   0   6      285.35      276.69      4.39 o 
   1   0   6       35.44       35.15      3.22 o 
   2   0   6       72.72       82.09      1.97 o 
   3   0   6      107.84      116.73      4.27 o 
   4   0   6       13.94       13.51      8.33 o 
   5   0   6        5.41        1.99      2.85 o 
   6   0   6        0.51       -0.45      1.75 o 
   7   0   6        0.01        0.04      2.19 o 
 -10   1   6       29.02       -0.14      4.66 o 
  -9   1   6       25.60        0.61      4.38 o 
  -8   1   6        0.72        2.20      3.91 o 
  -7   1   6      596.22      607.81     10.93 o 
  -6   1   6        0.07       -1.74      3.23 o 
  -5   1   6      586.09      581.94     10.83 o 
  -4   1   6       26.25       28.92      0.89 o 
  -3   1   6       50.90       48.44      1.35 o 
  -2   1   6       90.29       83.12      3.21 o 
  -1   1   6       72.59       68.78      2.45 o 
   0   1   6      170.17      161.57      3.63 o 
   1   1   6        8.56       10.91      1.58 o 
   2   1   6        4.24        9.33      3.46 o 
   3   1   6        0.39       -0.09      1.45 o 
   4   1   6       20.37       21.41      2.18 o 
   5   1   6        1.18        0.12      1.72 o 
   6   1   6        1.21        0.83      2.05 o 
   7   1   6       11.12        4.66      5.76 o 
 -10   2   6       13.75        0.79      7.77 o 
  -9   2   6       16.83        0.17      6.63 o 
  -8   2   6        5.74        5.68      4.26 o 
  -7   2   6       60.37       60.17      4.86 o 
  -6   2   6        2.82        3.18      3.47 o 
  -5   2   6      119.34      118.41      3.97 o 
  -4   2   6      240.52      233.35      2.87 o 
  -3   2   6        0.07        0.85      2.60 o 
  -2   2   6      274.18      265.47      5.40 o 
  -1   2   6        0.54        1.10      1.66 o 
   0   2   6      206.24      205.99      3.77 o 
   1   2   6        5.08        5.69      1.84 o 
   2   2   6        3.71        7.02      2.31 o 
   3   2   6       23.09       20.96      2.22 o 
   4   2   6        1.99        1.14      2.36 o 
   5   2   6        5.85        1.98      2.19 o 
   6   2   6       16.58        0.26      3.62 o 
 -10   3   6        3.77       -0.48      4.85 o 
  -9   3   6       17.88        0.17      4.40 o 
  -8   3   6       12.10        1.48      6.56 o 
  -7   3   6       24.68       29.20      3.18 o 
  -6   3   6        0.20        0.13      2.31 o 
  -5   3   6        3.20        4.19      2.91 o 
  -4   3   6        3.75        4.80      3.31 o 
  -3   3   6       70.87       64.74      3.88 o 
  -2   3   6        1.73        3.92      2.92 o 
  -1   3   6       48.13       50.45      2.45 o 
   0   3   6        4.62        3.90      2.02 o 
   1   3   6       32.08       31.14      2.43 o 
   2   3   6        3.23        3.26      2.12 o 
   3   3   6        1.86        2.07      2.17 o 
   4   3   6        8.85        4.54      3.41 o 
   5   3   6       12.48        0.27      2.85 o 
   6   3   6        1.71        1.30      2.61 o 
  -9   4   6        4.53        3.77      3.52 o 
  -8   4   6        7.86        4.95      4.41 o 
  -7   4   6        1.04        0.69      3.24 o 
  -6   4   6        6.35        6.79      2.86 o 
  -5   4   6       46.05       46.35      3.74 o 
  -4   4   6       14.44       12.76      3.76 o 
  -3   4   6      139.90      130.89      5.03 o 
  -2   4   6        1.39        2.00      2.24 o 
  -1   4   6       14.56       13.24      2.47 o 
   0   4   6       77.01       74.99      3.07 o 
   1   4   6        3.11        1.46      2.66 o 
   2   4   6       43.29       44.13      2.98 o 
   3   4   6        1.23        0.58      2.37 o 
   4   4   6        0.51        0.33      2.42 o 
   5   4   6        2.39        2.78      2.85 o 
  -9   5   6        9.51        5.36      7.28 o 
  -8   5   6        2.38        0.20      2.99 o 
  -7   5   6        2.88        0.65      2.86 o 
  -6   5   6       54.13       52.58      4.16 o 
  -5   5   6       30.07       28.91      1.79 o 
  -4   5   6       57.54       47.32      4.70 o 
  -3   5   6      275.45      250.61      6.73 o 
  -2   5   6        0.34        0.11      2.25 o 
  -1   5   6      152.96      137.12      5.50 o 
   0   5   6        0.37        0.59      2.40 o 
   1   5   6        0.02       -1.58      2.51 o 
   2   5   6        2.79        2.42      2.69 o 
   3   5   6       12.52        3.36      4.72 o 
   4   5   6        0.18       -0.15      3.15 o 
   5   5   6        6.79        6.49      8.40 o 
  -8   6   6        4.58        2.36      3.47 o 
  -7   6   6        1.51        1.68      3.17 o 
  -6   6   6       30.52       30.74      3.50 o 
  -5   6   6        1.50        0.00      0.76 o 
  -4   6   6      203.62      183.23      6.79 o 
  -3   6   6        1.48        3.54      4.07 o 
  -2   6   6       75.60       63.62      3.58 o 
  -1   6   6       27.76       31.66      4.13 o 
   0   6   6        1.17       -0.41      4.22 o 
   1   6   6        6.83        4.36      5.32 o 
   2   6   6        0.10        0.69      4.53 o 
   3   6   6        1.09        0.20      2.87 o 
   4   6   6        4.99        0.04      3.58 o 
  -8   7   6        0.08       -1.20      3.58 o 
  -7   7   6       13.75        7.99      8.77 o 
  -6   7   6        0.03        0.18      2.95 o 
  -5   7   6       48.79       48.20      1.86 o 
  -4   7   6       57.52       38.91     31.20 o 
  -3   7   6        0.32       -0.87      4.24 o 
  -2   7   6       42.25       38.03      3.68 o 
  -1   7   6       18.40       23.91      3.50 o 
   0   7   6        5.16        2.13      3.16 o 
   1   7   6       10.54        5.02      4.01 o 
   2   7   6        2.51        2.43      3.39 o 
   3   7   6        1.23        0.49      3.37 o 
  -7   8   6        2.66       -0.73      3.55 o 
  -6   8   6        1.01       -0.91      3.48 o 
  -5   8   6        2.25        1.13      4.87 o 
  -4   8   6        5.81        4.44      2.10 o 
  -3   8   6        4.87        4.96      5.08 o 
  -2   8   6        3.51        4.28      3.48 o 
  -1   8   6        3.46        5.14      3.60 o 
   0   8   6        7.02        1.75      4.21 o 
   1   8   6       21.13       33.50      9.71 o 
   2   8   6        1.10        4.43      5.64 o 
  -5   9   6       17.87       22.60      6.36 o 
  -4   9   6        0.06       -0.12      2.86 o 
  -3   9   6        0.81        3.66      5.68 o 
  -2   9   6        0.35        2.63      3.84 o 
  -1   9   6        3.47        2.24      3.95 o 
   0   9   6        0.85        0.64      3.75 o 
   0 -15   7        0.33       -0.79      2.26 o 
   1 -15   7        0.98        0.26      2.38 o 
  -3 -14   7       16.96       -0.03      2.65 o 
  -2 -14   7       15.15        0.04      2.14 o 
  -1 -14   7        1.13        1.76      2.12 o 
   0 -14   7        6.29        3.78      3.07 o 
   1 -14   7        0.41        0.07      1.92 o 
   2 -14   7        0.09        0.24      2.04 o 
   3 -14   7        5.59        0.02      4.02 o 
  -5 -13   7        0.13        0.08      2.35 o 
  -4 -13   7        0.20        0.33      2.51 o 
  -3 -13   7        4.31        0.54      2.51 o 
  -2 -13   7        1.39       -0.44      2.24 o 
  -1 -13   7        1.70        1.27      1.86 o 
   0 -13   7        0.86        0.75      1.66 o 
   1 -13   7        0.01        0.01      1.44 o 
   2 -13   7       26.14       17.73     12.16 o 
   3 -13   7        0.92        0.58      1.72 o 
   4 -13   7        2.65        8.98      7.28 o 
   5 -13   7        0.23       -0.49      4.34 o 
  -6 -12   7        0.22        0.02      2.76 o 
  -5 -12   7        1.22        0.24      2.27 o 
  -4 -12   7        2.98        3.00      2.73 o 
  -3 -12   7       11.90        5.29      2.56 o 
  -2 -12   7        0.06        0.60      1.81 o 
  -1 -12   7        4.88        3.18      1.75 o 
   0 -12   7       45.51       47.08      2.31 o 
   1 -12   7       39.14       43.00      4.05 o 
   2 -12   7        7.89        6.14      2.46 o 
   3 -12   7       17.98       17.34      5.95 o 
   4 -12   7       26.36        0.20      2.93 o 
   5 -12   7        7.57       -0.48      6.35 o 
  -7 -11   7        1.91        0.91      3.10 o 
  -6 -11   7        2.94        1.84      2.56 o 
  -5 -11   7        2.38        0.55      2.10 o 
  -4 -11   7        0.60        0.52      1.97 o 
  -3 -11   7       58.82       70.55      2.96 o 
  -2 -11   7      136.21      136.51      3.22 o 
  -1 -11   7        0.77        0.75      1.67 o 
   0 -11   7       43.66       44.50      1.75 o 
   1 -11   7       19.01       19.29      1.33 o 
   2 -11   7        6.27        8.59      2.00 o 
   3 -11   7        3.43        2.48      1.05 o 
   4 -11   7       30.06       33.11      3.37 o 
   5 -11   7        0.12        0.40      3.70 o 
   6 -11   7        9.16       -0.38      4.11 o 
  -7 -10   7        1.00        0.66      2.77 o 
  -6 -10   7        0.01        1.66      2.29 o 
  -5 -10   7       19.31       21.99      2.66 o 
  -4 -10   7       71.23       78.76      2.96 o 
  -3 -10   7      254.26      262.36      4.04 o 
  -2 -10   7       81.79       77.10      2.26 o 
  -1 -10   7      207.60      218.57      3.18 o 
   0 -10   7       29.86       36.17      1.67 o 
   1 -10   7       14.08       14.59      1.14 o 
   2 -10   7       23.68       32.33      1.72 o 
   3 -10   7        1.26        1.21      0.60 o 
   4 -10   7       26.32       24.60      1.37 o 
   5 -10   7        2.41       -0.44      3.72 o 
   6 -10   7        3.04       -0.20      3.71 o 
   7 -10   7        0.03        0.25      6.30 o 
  -8  -9   7       10.22       10.50      3.63 o 
  -7  -9   7        3.56        2.46      2.66 o 
  -6  -9   7       15.28       13.12      2.64 o 
  -5  -9   7       37.12       30.92      2.39 o 
  -4  -9   7      323.74      316.47      4.39 o 
  -3  -9   7       13.21       13.84      2.08 o 
  -2  -9   7       40.11       36.96      2.06 o 
  -1  -9   7      188.89      186.57      2.87 o 
   0  -9   7       13.01       13.22      1.19 o 
   1  -9   7        5.75        4.87      0.80 o 
   2  -9   7        0.48        0.73      0.61 o 
   3  -9   7       21.25       17.47      2.82 o 
   4  -9   7        0.84        0.72      3.46 o 
   5  -9   7        0.15        1.22      3.59 o 
   6  -9   7        1.31        0.39      5.90 o 
   7  -9   7        0.02       -0.80      3.97 o 
  -8  -8   7       30.21       32.48      8.97 o 
  -7  -8   7        0.26        0.79      2.34 o 
  -6  -8   7       68.61       71.05      2.71 o 
  -5  -8   7       20.42       18.91      2.37 o 
  -4  -8   7      109.81      123.82      2.65 o 
  -3  -8   7      318.95      315.05      4.24 o 
  -2  -8   7      424.15      434.68      4.01 o 
  -1  -8   7       35.46       38.35      1.40 o 
   0  -8   7      111.10      124.40      2.44 o 
   1  -8   7       15.96       15.87      1.13 o 
   2  -8   7        7.44        7.03      3.95 o 
   3  -8   7       16.47       11.65      3.73 o 
   4  -8   7        4.87        3.97      3.66 o 
   5  -8   7        0.14       -1.01      5.57 o 
   6  -8   7        0.45       -0.70      3.70 o 
   7  -8   7        0.00       -0.33      3.83 o 
  -9  -7   7        0.07       -0.39      2.32 o 
  -8  -7   7        0.00       -1.33      2.39 o 
  -7  -7   7        9.18        9.50      2.19 o 
  -6  -7   7       15.16       12.64      2.38 o 
  -5  -7   7       42.61       47.01      3.21 o 
  -4  -7   7      174.23      172.14      2.73 o 
  -3  -7   7      166.30      169.72      2.70 o 
  -2  -7   7      470.80      446.29      4.20 o 
  -1  -7   7      670.79      645.27      5.37 o 
   0  -7   7       12.44        9.66      0.56 o 
   1  -7   7      115.16      115.21      3.21 o 
   2  -7   7        0.11       -0.46      2.96 o 
   3  -7   7       40.69       37.77      4.09 o 
   4  -7   7       23.38       27.25      4.07 o 
   5  -7   7        6.13        8.32      3.86 o 
   6  -7   7        3.24        5.16      3.97 o 
   7  -7   7        4.04       -0.37      3.98 o 
  -9  -6   7        0.92       -0.06      2.10 o 
  -8  -6   7        0.59        0.33      1.89 o 
  -7  -6   7        3.44        0.73      1.80 o 
  -6  -6   7        0.45        0.29      1.86 o 
  -5  -6   7      110.21      109.78      2.58 o 
  -4  -6   7       44.09       42.13      1.92 o 
  -3  -6   7       79.79       86.44      1.79 o 
  -2  -6   7      284.23      293.79      2.69 o 
  -1  -6   7       65.84       61.21      1.04 o 
   0  -6   7        5.21        5.65      0.69 o 
   1  -6   7       52.57       47.48      2.56 o 
   2  -6   7       29.34       33.08      3.66 o 
   3  -6   7       12.67       16.20      3.74 o 
   4  -6   7        4.29        6.50      3.69 o 
   5  -6   7        1.86        0.37      0.65 o 
   6  -6   7        2.78        1.35      1.53 o 
   7  -6   7        0.92        0.08      3.80 o 
 -10  -5   7       16.32        8.53      3.45 o 
  -9  -5   7        0.66        1.59      2.08 o 
  -8  -5   7      103.34      113.53      3.39 o 
  -7  -5   7       11.62        7.08      1.79 o 
  -6  -5   7       30.96       31.17      2.44 o 
  -5  -5   7      143.60      145.45      2.97 o 
  -4  -5   7        0.86        1.95      1.37 o 
  -3  -5   7      339.39      343.81      3.14 o 
  -2  -5   7       14.89       15.51      0.91 o 
  -1  -5   7       33.64       33.17      0.80 o 
   0  -5   7       55.77       56.78      0.78 o 
   1  -5   7        0.01        2.03      2.77 o 
   2  -5   7       71.90       71.62      4.05 o 
   3  -5   7        1.62        0.26      4.76 o 
   4  -5   7        0.33        0.22      0.76 o 
   5  -5   7        0.03        0.25      0.79 o 
   6  -5   7        6.74        6.61      2.16 o 
   7  -5   7        2.44        0.22      4.06 o 
 -10  -4   7        0.25       -1.58      4.44 o 
  -9  -4   7        0.52        1.14      1.71 o 
  -8  -4   7       32.64       33.14      2.79 o 
  -7  -4   7       21.50       22.69      1.76 o 
  -6  -4   7       29.86       32.06      2.00 o 
  -5  -4   7      255.27      247.52      3.80 o 
  -4  -4   7        2.97        5.55      1.18 o 
  -3  -4   7      137.36      127.49      1.69 o 
  -2  -4   7        6.04       11.14      0.88 o 
  -1  -4   7       85.80      102.93      1.97 o 
   0  -4   7      263.96      263.17      1.85 o 
   1  -4   7      205.60      210.83      5.12 o 
   2  -4   7      250.68      264.70      6.10 o 
   3  -4   7       30.42       27.79      0.54 o 
   4  -4   7        0.47       -0.11      0.57 o 
   5  -4   7        0.01        0.30      0.86 o 
   6  -4   7        4.28        2.37      1.03 o 
   7  -4   7        0.55        0.84      4.47 o 
 -10  -3   7       10.22        7.39      7.49 o 
  -9  -3   7        2.29        1.37      1.62 o 
  -8  -3   7        4.27        3.21      1.81 o 
  -7  -3   7        8.35        6.91      1.29 o 
  -6  -3   7        2.15        1.21      1.44 o 
  -5  -3   7      111.95      111.45      3.53 o 
  -4  -3   7       92.09       85.31      1.88 o 
  -3  -3   7       80.99       73.71      1.44 o 
  -2  -3   7       44.40       51.23      1.50 o 
  -1  -3   7      180.42      192.63      2.14 o 
   0  -3   7       28.36       31.63      0.76 o 
   1  -3   7      684.46      691.31      5.67 o 
   2  -3   7      184.39      180.69      1.75 o 
   3  -3   7      235.90      233.07      3.63 o 
   4  -3   7      104.78      109.77      1.83 o 
   5  -3   7       12.75       12.28      1.15 o 
   6  -3   7        0.77        0.79      1.38 o 
   7  -3   7        2.07        0.47      1.58 o 
 -10  -2   7        7.23        4.46      5.09 o 
  -9  -2   7       16.53       10.79     13.15 o 
  -8  -2   7        8.30        3.71      1.26 o 
  -7  -2   7       20.52       18.93      1.04 o 
  -6  -2   7        7.79        5.44      1.26 o 
  -5  -2   7       80.88       80.38      2.06 o 
  -4  -2   7       78.97       74.44      1.75 o 
  -3  -2   7      130.69      124.08      2.08 o 
  -2  -2   7      146.23      143.77      1.80 o 
  -1  -2   7      573.37      573.41      5.74 o 
   0  -2   7      211.30      225.68      3.00 o 
   1  -2   7      125.86      125.14      1.72 o 
   2  -2   7       64.99       69.00      1.55 o 
   3  -2   7       73.79       78.65      1.61 o 
   4  -2   7        0.46        0.72      1.66 o 
   5  -2   7       15.42       11.88      7.49 o 
   6  -2   7        3.38       -0.01      1.40 o 
   7  -2   7        0.85        0.65      1.96 o 
 -10  -1   7       11.70        0.52      7.88 o 
  -9  -1   7        1.97        6.49      7.56 o 
  -8  -1   7        3.76        1.58      4.05 o 
  -7  -1   7       41.24       42.82      4.33 o 
  -6  -1   7      489.08      494.71      8.81 o 
  -5  -1   7      347.66      354.88      8.51 o 
  -4  -1   7      239.45      229.03      2.70 o 
  -3  -1   7      108.97      104.14      1.66 o 
  -2  -1   7      244.02      245.10      3.20 o 
  -1  -1   7     1255.73     1237.38     11.37 o 
   0  -1   7        9.19       11.46      2.75 o 
   1  -1   7      370.17      365.84      5.78 o 
   2  -1   7       33.63       30.48      1.69 o 
   3  -1   7        0.30       -0.02      1.22 o 
   4  -1   7       34.05       35.79      1.72 o 
   5  -1   7        7.13       -0.01      1.54 o 
   6  -1   7        3.42        0.00      1.35 o 
   7  -1   7        1.03        0.00      2.07 o 
 -10   0   7        4.92       -0.16      7.41 o 
  -9   0   7        8.85        0.54      4.36 o 
  -8   0   7      115.67      125.86      6.03 o 
  -7   0   7      150.97      161.99      5.89 o 
  -6   0   7      135.81      136.65      7.53 o 
  -5   0   7      990.94      958.47     13.02 o 
  -4   0   7      566.37      559.03      4.35 o 
  -3   0   7       49.70       47.28      1.35 o 
  -2   0   7      150.89      138.17      2.66 o 
  -1   0   7       23.74       23.07      2.34 o 
   0   0   7       10.03       14.49      1.49 o 
   1   0   7      219.08      220.95      3.43 o 
   2   0   7       18.92       18.23      1.88 o 
   3   0   7       25.96       26.74      2.12 o 
   4   0   7        4.18        1.57      2.02 o 
   5   0   7        0.00        0.11      1.87 o 
   6   0   7        3.91       -0.04      1.71 o 
 -10   1   7       10.29        1.08      5.25 o 
  -9   1   7        4.68       -0.73      4.51 o 
  -8   1   7       19.03       15.53      4.57 o 
  -7   1   7       22.33       23.39      6.64 o 
  -6   1   7       75.60       74.49      4.55 o 
  -5   1   7      478.76      472.52      6.00 o 
  -4   1   7        5.20        5.04      0.86 o 
  -3   1   7      752.93      706.34      6.47 o 
  -2   1   7       62.10       58.97      3.32 o 
  -1   1   7      159.71      166.57      4.20 o 
   0   1   7        4.48        6.98      1.96 o 
   1   1   7       64.78       64.50      2.25 o 
   2   1   7       27.52       30.81      3.08 o 
   3   1   7        0.00       -0.53      1.63 o 
   4   1   7        0.02        0.88      1.74 o 
   5   1   7       20.16        6.70      7.56 o 
   6   1   7        0.35        0.40      2.09 o 
 -10   2   7        0.87        0.76      5.02 o 
  -9   2   7        1.98       -0.07      4.24 o 
  -8   2   7        0.62       -0.73      4.11 o 
  -7   2   7        2.97        3.28      2.85 o 
  -6   2   7       81.13       79.11      4.08 o 
  -5   2   7       21.92       22.54      2.66 o 
  -4   2   7       45.62       49.02      1.51 o 
  -3   2   7       18.06       17.00      3.20 o 
  -2   2   7      279.31      266.99      5.78 o 
  -1   2   7        3.81        5.17      1.93 o 
   0   2   7      151.23      153.13      3.18 o 
   1   2   7       52.14       58.61      4.93 o 
   2   2   7        4.24        7.92      3.23 o 
   3   2   7        7.45       11.97      3.46 o 
   4   2   7        0.54        0.64      2.02 o 
   5   2   7        4.47       -0.19      2.08 o 
   6   2   7        0.68        1.55      3.02 o 
  -9   3   7        0.31        0.02      3.03 o 
  -8   3   7       10.95        6.49      5.66 o 
  -7   3   7       62.90       66.27      3.80 o 
  -6   3   7      139.26      134.61      4.78 o 
  -5   3   7       45.54       47.60      4.34 o 
  -4   3   7      103.69       98.62      4.82 o 
  -3   3   7       29.38       27.81      3.85 o 
  -2   3   7       74.28       72.86      4.21 o 
  -1   3   7       37.16       34.75      3.03 o 
   0   3   7      173.62      166.41      4.14 o 
   1   3   7       69.96       68.75      3.42 o 
   2   3   7        0.34        0.28      2.03 o 
   3   3   7       21.13       30.30      3.74 o 
   4   3   7        1.21        1.98      2.43 o 
   5   3   7       14.23       -0.01      3.51 o 
  -9   4   7        2.37        0.41      3.47 o 
  -8   4   7       27.25       28.94     19.55 o 
  -7   4   7        1.32       -0.20      2.80 o 
  -6   4   7       81.99       82.47      3.89 o 
  -5   4   7       12.86       10.66      1.31 o 
  -4   4   7       28.64       31.19      4.29 o 
  -3   4   7        2.92        2.18      3.54 o 
  -2   4   7       34.19       28.04      3.98 o 
  -1   4   7        0.87        1.19      2.34 o 
   0   4   7        0.03        1.20      2.30 o 
   1   4   7        0.00        1.07      2.34 o 
   2   4   7        0.32       -0.02      2.56 o 
   3   4   7        0.35       -0.24      2.39 o 
   4   4   7        0.09       -0.12      2.98 o 
  -9   5   7        7.94        2.51      5.42 o 
  -8   5   7       17.56        8.48     10.12 o 
  -7   5   7       14.62        8.32      7.50 o 
  -6   5   7       57.51       64.98      4.63 o 
  -5   5   7        7.73        5.05      3.27 o 
  -4   5   7        3.12        5.81      4.15 o 
  -3   5   7       64.45       70.28      5.06 o 
  -2   5   7      107.88      105.97      3.86 o 
  -1   5   7      140.21      139.29      9.31 o 
   0   5   7       91.12       89.58      4.40 o 
   1   5   7       19.51       24.33      4.78 o 
   2   5   7        0.06        0.19      2.56 o 
   3   5   7        0.50       -0.32      3.26 o 
   4   5   7       13.28        0.56      3.10 o 
  -8   6   7        0.11       -1.26      4.34 o 
  -7   6   7        0.02       -0.40      3.23 o 
  -6   6   7        1.33        0.98      3.29 o 
  -5   6   7       34.38       27.11      8.17 o 
  -4   6   7        5.62        8.37      4.61 o 
  -3   6   7       19.26       13.86      4.54 o 
  -2   6   7       56.39       56.71      3.72 o 
  -1   6   7       21.61       25.43      4.04 o 
   0   6   7       94.44       95.16      6.06 o 
   1   6   7       21.59       28.41      7.05 o 
   2   6   7       23.39       22.64     16.43 o 
   3   6   7        0.12       -0.36      3.12 o 
  -7   7   7       32.11       48.75      4.53 o 
  -6   7   7       13.01        9.35      8.98 o 
  -5   7   7       12.86       15.17      8.65 o 
  -4   7   7       15.44       24.21      8.58 o 
  -3   7   7        0.01        0.26      4.35 o 
  -2   7   7        0.81        1.39      3.23 o 
  -1   7   7        1.07        2.22      3.33 o 
   0   7   7        2.44        1.63      3.29 o 
   1   7   7        0.00        0.70      4.01 o 
  -5   8   7        9.80       18.70      6.27 o 
  -4   8   7       29.18       14.97     17.83 o 
  -3   8   7        1.02        1.40      5.34 o 
  -2   8   7       22.95       22.16      4.95 o 
  -1   8   7        3.55        1.79      4.33 o 
   0   8   7        4.46        2.35      4.62 o 
  -3 -14   8        3.08       -0.53      2.69 o 
  -2 -14   8        0.02       -0.31      1.99 o 
  -1 -14   8        0.36       -0.63      1.95 o 
   0 -14   8        6.70        1.12      2.52 o 
   1 -14   8        0.26        0.15      1.42 o 
   2 -14   8       14.91        0.04      6.86 o 
   3 -14   8        0.14       -0.07      4.40 o 
  -5 -13   8        1.55       -0.30      2.39 o 
  -4 -13   8       23.16       31.68      2.83 o 
  -3 -13   8        2.37        1.89      2.23 o 
  -2 -13   8        7.07        6.28      2.42 o 
  -1 -13   8        0.57        0.45      1.98 o 
   0 -13   8        0.56        0.30      1.45 o 
   1 -13   8        1.21        0.48      1.27 o 
   2 -13   8        3.49       -0.02      3.76 o 
   3 -13   8        0.03       -0.07      3.99 o 
   4 -13   8        2.10       -0.12      3.03 o 
  -6 -12   8        0.06        0.38      2.45 o 
  -5 -12   8        3.95       -0.06      2.12 o 
  -4 -12   8        4.62        2.39      2.54 o 
  -3 -12   8        6.72        5.20      2.09 o 
  -2 -12   8       46.95       58.42      2.74 o 
  -1 -12   8       20.60       22.33      6.76 o 
   0 -12   8       36.70       39.85      2.00 o 
   1 -12   8       11.80       13.76      4.13 o 
   2 -12   8       19.64       19.67      6.61 o 
   3 -12   8        0.23        0.30      2.85 o 
   4 -12   8        1.51        0.86      4.27 o 
   5 -12   8        0.56       -0.39      4.27 o 
  -7 -11   8        1.03        2.88      3.21 o 
  -6 -11   8       19.72       28.51      3.51 o 
  -5 -11   8        0.00        0.58      2.71 o 
  -4 -11   8        0.76        0.20      1.83 o 
  -3 -11   8       19.30       21.91      2.39 o 
  -2 -11   8        0.01        0.03      1.58 o 
  -1 -11   8        0.46        1.13      1.92 o 
   0 -11   8        6.45        6.05      1.17 o 
   1 -11   8        7.83       10.13      0.94 o 
   2 -11   8        4.80        2.13      0.81 o 
   3 -11   8        1.84        0.54      2.77 o 
   4 -11   8        0.38       -3.03      4.27 o 
   5 -11   8        3.04       -0.39      4.16 o 
   6 -11   8        3.90        0.59      4.30 o 
  -7 -10   8        1.78        0.71      2.38 o 
  -6 -10   8       15.98        7.61      5.21 o 
  -5 -10   8        2.04        2.41      2.22 o 
  -4 -10   8        8.03        9.86      2.48 o 
  -3 -10   8       15.42       20.25      2.20 o 
  -2 -10   8       14.42       11.96      1.55 o 
  -1 -10   8        1.77        0.57      1.63 o 
   0 -10   8        3.54        4.04      0.92 o 
   1 -10   8        0.28        0.29      0.61 o 
   2 -10   8       23.31       28.65      3.11 o 
   3 -10   8       35.89       34.93      7.24 o 
   4 -10   8       10.02       16.90      4.40 o 
   5 -10   8        5.47        3.21      6.65 o 
   6 -10   8        1.05       -0.32      4.15 o 
  -8  -9   8        0.18        0.44      2.36 o 
  -7  -9   8        0.12        0.10      2.02 o 
  -6  -9   8        3.84        2.82      2.36 o 
  -5  -9   8       30.53       33.10      2.27 o 
  -4  -9   8        0.02        0.57      1.59 o 
  -3  -9   8        2.03        0.68      1.59 o 
  -2  -9   8      709.92      711.93      9.01 o 
  -1  -9   8        0.10        0.25      0.96 o 
   0  -9   8      497.67      489.82      7.12 o 
   1  -9   8       73.86       75.72      4.51 o 
   2  -9   8       46.12       48.91      3.26 o 
   3  -9   8        2.07        0.39      3.52 o 
   4  -9   8       12.44       15.11      4.37 o 
   5  -9   8       29.87       34.93      4.89 o 
   6  -9   8        0.00        0.03      3.62 o 
  -8  -8   8        6.26        1.63      2.37 o 
  -7  -8   8       37.68       46.42      2.70 o 
  -6  -8   8        4.03        3.80      1.96 o 
  -5  -8   8        1.04        1.20      1.91 o 
  -4  -8   8       41.95       39.20      1.93 o 
  -3  -8   8      123.57      116.87      2.24 o 
  -2  -8   8       78.19       83.62      1.78 o 
  -1  -8   8      151.22      151.40      1.81 o 
   0  -8   8      974.26      966.43     13.49 o 
   1  -8   8       23.80       27.61      3.02 o 
   2  -8   8      203.36      228.41      6.60 o 
   3  -8   8      105.32      104.06      5.32 o 
   4  -8   8       34.67       44.30      7.23 o 
   5  -8   8        3.06        3.12      4.12 o 
   6  -8   8        0.16       -0.10      3.78 o 
   7  -8   8        1.53        0.67      4.37 o 
  -9  -7   8        0.62        0.27      2.21 o 
  -8  -7   8        1.04        2.07      2.27 o 
  -7  -7   8       42.56       49.22      3.18 o 
  -6  -7   8        9.91       10.34      1.93 o 
  -5  -7   8       76.86       78.27      2.54 o 
  -4  -7   8      100.57       95.17      2.69 o 
  -3  -7   8       19.06       18.64      1.61 o 
  -2  -7   8        4.57        5.25      0.98 o 
  -1  -7   8        8.98        9.12      1.12 o 
   0  -7   8      118.17      113.66      1.40 o 
   1  -7   8      173.33      182.76      4.60 o 
   2  -7   8        2.60        5.93      5.73 o 
   3  -7   8        6.44        6.45      3.88 o 
   4  -7   8        1.23        0.14      3.44 o 
   5  -7   8       13.00       12.82      4.31 o 
   6  -7   8        0.23       -0.96      4.10 o 
   7  -7   8        0.00        0.57      4.28 o 
  -9  -6   8        2.43        0.43      2.77 o 
  -8  -6   8        9.81        7.00      3.25 o 
  -7  -6   8        0.45       -0.87      1.66 o 
  -6  -6   8       10.53       11.55      1.76 o 
  -5  -6   8       40.56       40.04      1.86 o 
  -4  -6   8       59.12       61.68      1.83 o 
  -3  -6   8       57.45       63.14      1.60 o 
  -2  -6   8       10.58        9.63      1.10 o 
  -1  -6   8       58.93       64.00      1.67 o 
   0  -6   8        1.09        1.95      2.04 o 
   1  -6   8        0.87        1.44      2.96 o 
   2  -6   8        7.02        4.52      3.47 o 
   3  -6   8       42.52       45.01      4.50 o 
   4  -6   8       79.81       86.03      5.27 o 
   5  -6   8        0.00       -0.90      3.83 o 
   6  -6   8        1.67        3.44      4.57 o 
   7  -6   8        0.01        0.48      4.54 o 
  -9  -5   8        1.79        3.21      1.86 o 
  -8  -5   8       42.29       45.60      7.35 o 
  -7  -5   8        3.09        2.33      1.57 o 
  -6  -5   8       76.83       78.86      2.30 o 
  -5  -5   8        0.01       -0.63      1.27 o 
  -4  -5   8        0.25        0.54      1.13 o 
  -3  -5   8       71.08       67.12      1.94 o 
  -2  -5   8       12.19       12.30      1.18 o 
  -1  -5   8      448.34      448.79      3.76 o 
   0  -5   8      126.07      118.93      2.40 o 
   1  -5   8        0.21       -0.33      2.71 o 
   2  -5   8       16.35       18.49      3.81 o 
   3  -5   8        0.44       -0.02      3.06 o 
   4  -5   8       52.31       65.53      5.03 o 
   5  -5   8        0.25        0.64      1.42 o 
   6  -5   8        6.74        7.17      4.76 o 
   7  -5   8        1.71       -2.97      4.98 o 
 -10  -4   8        0.08        1.57      3.66 o 
  -9  -4   8        0.05        0.24      1.83 o 
  -8  -4   8       18.68       19.31      6.28 o 
  -7  -4   8        3.61        4.27      1.80 o 
  -6  -4   8       33.16       36.79      1.63 o 
  -5  -4   8       30.59       30.67      1.99 o 
  -4  -4   8       71.58       73.44      1.96 o 
  -3  -4   8      144.84      122.46      1.89 o 
  -2  -4   8       94.94       94.16      1.69 o 
  -1  -4   8      452.18      414.92      3.24 o 
   0  -4   8        8.78        8.67      0.63 o 
   1  -4   8       12.09       10.85      0.29 o 
   2  -4   8        0.28       -1.60      3.29 o 
   3  -4   8       16.51       12.37      1.08 o 
   4  -4   8        1.66        1.87      0.65 o 
   5  -4   8        0.72        0.56      0.83 o 
   6  -4   8       10.82       15.56      5.14 o 
   7  -4   8        0.01       -0.44      4.80 o 
 -10  -3   8        1.66        4.18      3.79 o 
  -9  -3   8        4.90        0.86      3.17 o 
  -8  -3   8        2.11        1.38      1.06 o 
  -7  -3   8       88.34       89.61      4.42 o 
  -6  -3   8       11.54       10.28      1.59 o 
  -5  -3   8       88.93       85.25      2.60 o 
  -4  -3   8       21.90       23.50      1.47 o 
  -3  -3   8       68.10       70.81      1.89 o 
  -2  -3   8      406.69      400.37      3.32 o 
  -1  -3   8       16.72       20.80      1.37 o 
   0  -3   8      117.40      113.48      1.74 o 
   1  -3   8       91.55       86.44      1.62 o 
   2  -3   8        2.04        1.18      0.60 o 
   3  -3   8      346.13      348.99      4.86 o 
   4  -3   8       12.61        9.99      1.81 o 
   5  -3   8       52.65       49.76      2.12 o 
   6  -3   8        3.32        1.25      1.35 o 
   7  -3   8        0.77        0.25      4.87 o 
 -10  -2   8        1.18        5.06      5.40 o 
  -9  -2   8        7.00        8.30      4.94 o 
  -8  -2   8        4.68        2.89      4.07 o 
  -7  -2   8       84.30       89.59      4.93 o 
  -6  -2   8       26.89       31.95      3.68 o 
  -5  -2   8      128.46      125.85      6.09 o 
  -4  -2   8       17.08       18.36      1.82 o 
  -3  -2   8       64.34       60.51      2.94 o 
  -2  -2   8       32.15       27.08      1.39 o 
  -1  -2   8      138.33      142.65      2.40 o 
   0  -2   8        2.05        1.91      1.22 o 
   1  -2   8        0.48        1.12      1.17 o 
   2  -2   8        0.50        0.88      0.90 o 
   3  -2   8      101.77      102.93      1.88 o 
   4  -2   8        0.04        0.20      1.23 o 
   5  -2   8       60.13       61.28      2.00 o 
   6  -2   8        0.09        0.02      1.48 o 
 -10  -1   8        6.61        6.39      5.66 o 
  -9  -1   8       88.22      102.47      6.63 o 
  -8  -1   8       37.86       35.94      4.96 o 
  -7  -1   8       14.96       15.48      4.07 o 
  -6  -1   8       38.24       41.53      4.04 o 
  -5  -1   8      101.09      103.63      4.32 o 
  -4  -1   8      570.49      540.13      5.06 o 
  -3  -1   8     1009.82      969.67      6.82 o 
  -2  -1   8      363.66      338.87      3.51 o 
  -1  -1   8      318.58      304.41      4.38 o 
   0  -1   8       16.99       17.26      2.02 o 
   1  -1   8       11.69       13.42      1.59 o 
   2  -1   8       18.37       18.12      2.61 o 
   3  -1   8        0.12        1.64      1.52 o 
   4  -1   8        0.02        0.67      2.12 o 
   5  -1   8        0.86        0.07      2.22 o 
   6  -1   8        0.45       -0.03      1.52 o 
 -10   0   8        0.42        2.82      5.34 o 
  -9   0   8       60.15       63.38      6.20 o 
  -8   0   8       20.80       21.15      4.80 o 
  -7   0   8       50.86       60.92      4.84 o 
  -6   0   8      767.34      762.43     12.10 o 
  -5   0   8       16.77       17.91      2.53 o 
  -4   0   8      491.93      480.17      4.22 o 
  -3   0   8      676.18      665.92      5.57 o 
  -2   0   8      123.94      124.55      2.91 o 
  -1   0   8      978.35      985.73     11.97 o 
   0   0   8       11.99       14.36      1.64 o 
   1   0   8       37.34       37.00      2.19 o 
   2   0   8        0.48        0.43      1.41 o 
   3   0   8        0.15        0.74      2.38 o 
   4   0   8        0.21        0.15      2.40 o 
   5   0   8        1.86        1.26      1.82 o 
   6   0   8        0.33       -0.01      1.71 o 
 -10   1   8        0.08       -0.71      5.18 o 
  -9   1   8        2.30        6.23      4.97 o 
  -8   1   8       29.17       31.65      5.00 o 
  -7   1   8       42.67       46.87      4.82 o 
  -6   1   8       16.00       14.67      2.86 o 
  -5   1   8      418.52      419.42      5.88 o 
  -4   1   8      337.53      344.60      3.72 o 
  -3   1   8      311.89      302.04      4.21 o 
  -2   1   8       45.68       45.91      3.47 o 
  -1   1   8      479.92      484.34      7.78 o 
   0   1   8       42.55       36.63      2.18 o 
   1   1   8       20.19       20.88      2.37 o 
   2   1   8       75.62       75.02      2.97 o 
   3   1   8        9.73        9.03      2.39 o 
   4   1   8       44.50       51.30      2.56 o 
   5   1   8        1.53        0.93      2.54 o 
  -9   2   8        4.88        4.68      3.78 o 
  -8   2   8        6.82        7.44      4.04 o 
  -7   2   8        0.05       -0.41      4.32 o 
  -6   2   8        0.32        1.65      2.67 o 
  -5   2   8      234.73      244.68      4.66 o 
  -4   2   8       87.79       85.73      1.74 o 
  -3   2   8      140.46      144.10      4.98 o 
  -2   2   8       25.67       24.98      3.47 o 
  -1   2   8        9.45       11.45      4.52 o 
   0   2   8       20.65       15.38      2.63 o 
   1   2   8       32.23       28.24      4.81 o 
   2   2   8        2.62        4.42      2.55 o 
   3   2   8        0.05        1.33      3.27 o 
   4   2   8        3.57        1.21      2.72 o 
   5   2   8        0.00        0.02      2.17 o 
  -9   3   8       52.17       64.64      7.10 o 
  -8   3   8       52.96       57.06      4.81 o 
  -7   3   8       14.89       22.74      3.51 o 
  -6   3   8       19.73       23.93      3.91 o 
  -5   3   8       20.86       18.83      1.55 o 
  -4   3   8       25.22       26.44      1.58 o 
  -3   3   8      104.39       98.35      4.88 o 
  -2   3   8      284.00      264.76      8.54 o 
  -1   3   8       63.33       57.61      2.94 o 
   0   3   8        9.01        9.45      2.43 o 
   1   3   8       15.86       15.79      3.02 o 
   2   3   8        0.30        0.12      2.34 o 
   3   3   8        0.09       -0.59      2.79 o 
   4   3   8        0.73        0.25      2.43 o 
  -9   4   8        2.64       10.29      5.73 o 
  -8   4   8        2.58        2.34      3.57 o 
  -7   4   8        0.36       -1.00      3.15 o 
  -6   4   8        7.77       10.34      3.19 o 
  -5   4   8       28.81       24.80      2.04 o 
  -4   4   8       29.23       25.83      6.92 o 
  -3   4   8       26.34       26.39      4.30 o 
  -2   4   8        2.93       -0.49      3.42 o 
  -1   4   8        0.60        1.43      2.45 o 
   0   4   8        3.51        4.29      4.15 o 
   1   4   8       61.05       64.25      3.35 o 
   2   4   8       13.38        7.65      7.30 o 
   3   4   8       19.36       24.77     16.77 o 
  -8   5   8        0.37        2.71      3.77 o 
  -7   5   8        0.47        1.32      3.38 o 
  -6   5   8       95.41       91.67      5.09 o 
  -5   5   8       51.94       60.18      5.51 o 
  -4   5   8       86.43       78.87      5.63 o 
  -3   5   8       19.57       23.29      7.46 o 
  -2   5   8        7.94        7.69      4.23 o 
  -1   5   8       10.09        7.83      3.00 o 
   0   5   8       16.93        0.06      2.62 o 
   1   5   8        5.81        0.52      2.82 o 
   2   5   8        7.48       -0.16      2.81 o 
  -7   6   8        3.12        4.60      4.46 o 
  -6   6   8        0.21       -1.68      3.44 o 
  -5   6   8        3.86        8.42      5.13 o 
  -4   6   8        8.60       12.39      5.12 o 
  -3   6   8       50.07       61.93      5.88 o 
  -2   6   8        9.73        6.20      4.78 o 
  -1   6   8        3.08        7.45      3.33 o 
   0   6   8       39.47       43.26      7.97 o 
   1   6   8        3.21        0.23      3.11 o 
  -6   7   8        0.02        1.55      3.71 o 
  -5   7   8        0.59        1.55      5.38 o 
  -4   7   8        2.02        0.42      5.09 o 
  -3   7   8        1.53        1.93      5.29 o 
  -2   7   8        0.19       -1.33      5.03 o 
  -1   7   8        0.03       -0.92      4.02 o 
   0   7   8        0.79        0.79      3.55 o 
  -3 -14   9        0.68        2.60      2.64 o 
  -2 -14   9        0.15        0.34      1.99 o 
  -1 -14   9       10.00        0.01      1.73 o 
   0 -14   9        0.31        0.20      1.40 o 
   1 -14   9        3.43        0.04      4.36 o 
   2 -14   9        2.10        0.11      4.55 o 
  -5 -13   9        0.73        0.13      2.47 o 
  -4 -13   9        5.66        0.01      2.01 o 
  -3 -13   9        7.74       12.96      5.15 o 
  -2 -13   9       12.39        0.42      2.05 o 
  -1 -13   9        2.76       -0.22      1.51 o 
   0 -13   9        0.16       -0.05      1.17 o 
   1 -13   9        0.67        0.12      6.64 o 
   2 -13   9        0.07       -0.05      6.63 o 
   3 -13   9        1.82        1.18      3.47 o 
   4 -13   9        0.30       -1.79      5.01 o 
  -6 -12   9        0.81        0.07      2.13 o 
  -5 -12   9        0.81        0.31      2.13 o 
  -4 -12   9        1.95        1.23      2.04 o 
  -3 -12   9        3.03        2.37      1.85 o 
  -2 -12   9        8.21        0.11      1.47 o 
  -1 -12   9        0.92       -0.56      1.45 o 
   0 -12   9        0.01        0.07      1.11 o 
   1 -12   9        9.17        7.28      2.29 o 
   2 -12   9        1.32        1.29      3.16 o 
   3 -12   9        8.69        8.40      7.86 o 
   4 -12   9        0.75        0.81      6.99 o 
  -6 -11   9        0.89        2.09      2.27 o 
  -5 -11   9        2.02        1.49      2.05 o 
  -4 -11   9        2.74        2.46      2.04 o 
  -3 -11   9        3.11        0.39      1.51 o 
  -2 -11   9       15.73       21.09      2.81 o 
  -1 -11   9        4.36        1.69      1.32 o 
   0 -11   9        7.88        8.34      1.61 o 
   1 -11   9        3.70        7.78      3.72 o 
   2 -11   9        0.55        1.44      3.53 o 
   3 -11   9        6.19       11.12      4.63 o 
   4 -11   9        3.50        0.78      6.80 o 
   5 -11   9        0.09        0.53      4.52 o 
  -7 -10   9        2.05        1.12      2.54 o 
  -6 -10   9        3.49        4.32      5.12 o 
  -5 -10   9       21.54       29.27      2.26 o 
  -4 -10   9        8.69       11.17      2.12 o 
  -3 -10   9       14.19       13.96      1.92 o 
  -2 -10   9        3.17        3.73      1.34 o 
  -1 -10   9       42.54       46.29      2.29 o 
   0 -10   9       20.47       18.68      3.97 o 
   1 -10   9       13.41       17.00      3.68 o 
   2 -10   9        2.78        2.31      2.91 o 
   3 -10   9       10.78       15.35      4.54 o 
   4 -10   9        4.24        3.19      6.99 o 
   5 -10   9        0.69       -0.65      4.30 o 
  -8  -9   9        0.93       -0.02      2.40 o 
  -7  -9   9        3.98        1.79      2.23 o 
  -6  -9   9       36.79       39.74      3.05 o 
  -5  -9   9       35.60       33.06      2.72 o 
  -4  -9   9      126.45      127.36      2.69 o 
  -3  -9   9        2.04        4.13      1.43 o 
  -2  -9   9      130.90      132.92      2.36 o 
  -1  -9   9       39.41       34.18      1.11 o 
   0  -9   9      133.49      128.93      5.00 o 
   1  -9   9       37.17       43.03      5.63 o 
   2  -9   9      321.20      364.41     11.20 o 
   3  -9   9        0.84       -1.28      4.01 o 
   4  -9   9        4.04        7.17      4.54 o 
   5  -9   9       10.45        9.47      4.82 o 
   6  -9   9        3.35        2.75      4.81 o 
  -8  -8   9        6.30        5.88      2.81 o 
  -7  -8   9        0.28       -0.10      1.71 o 
  -6  -8   9       17.87       17.41      5.89 o 
  -5  -8   9       13.35       10.76      4.01 o 
  -4  -8   9       41.32       40.98      2.10 o 
  -3  -8   9       17.63       16.24      1.45 o 
  -2  -8   9      141.27      129.77      2.00 o 
  -1  -8   9      127.70      133.02      2.26 o 
   0  -8   9      116.28      114.50      3.61 o 
   1  -8   9      136.32      140.22      3.98 o 
   2  -8   9      227.16      234.98      7.13 o 
   3  -8   9      127.09      131.42      6.14 o 
   4  -8   9      142.68      171.12      6.99 o 
   5  -8   9        4.69        5.63      4.60 o 
   6  -8   9        5.81        6.18      5.16 o 
  -9  -7   9        0.02       -1.52      2.32 o 
  -8  -7   9        5.90        5.21      2.73 o 
  -7  -7   9        3.70        3.04      2.11 o 
  -6  -7   9        1.73        1.43      1.64 o 
  -5  -7   9        0.22        0.04      1.34 o 
  -4  -7   9       24.45       22.60      6.36 o 
  -3  -7   9        0.08        1.03      1.21 o 
  -2  -7   9      237.19      232.72      2.29 o 
  -1  -7   9      305.96      287.90      2.93 o 
   0  -7   9        0.08        0.28      2.22 o 
   1  -7   9      114.89      111.38      5.21 o 
   2  -7   9        3.08        0.92      3.63 o 
   3  -7   9       11.64       14.89      6.82 o 
   4  -7   9        6.29        7.31      4.45 o 
   5  -7   9       14.33       18.92      4.98 o 
   6  -7   9        1.09        0.75      4.63 o 
  -9  -6   9        0.63        1.60      2.74 o 
  -8  -6   9        4.53        3.77      3.07 o 
  -7  -6   9        0.04       -0.64      2.41 o 
  -6  -6   9       77.85       79.74      3.12 o 
  -5  -6   9        1.01        2.19      1.88 o 
  -4  -6   9      120.57      123.82      3.10 o 
  -3  -6   9       20.19       16.44      1.65 o 
  -2  -6   9      123.23      118.20      2.71 o 
  -1  -6   9       78.58       73.49      1.13 o 
   0  -6   9      274.73      286.82      6.55 o 
   1  -6   9      469.86      481.85      8.99 o 
   2  -6   9       25.15       30.83      4.37 o 
   3  -6   9        4.96        7.17      6.57 o 
   4  -6   9       41.70       55.23      5.18 o 
   5  -6   9        3.90        6.28      4.85 o 
   6  -6   9        1.53        0.77      4.74 o 
  -9  -5   9        0.01       -0.66      3.71 o 
  -8  -5   9        1.29        0.53      1.48 o 
  -7  -5   9       20.62       18.01      5.02 o 
  -6  -5   9      120.85      116.75      2.62 o 
  -5  -5   9       27.36       21.81      2.15 o 
  -4  -5   9      599.38      566.21      9.51 o 
  -3  -5   9       17.85       18.14      1.51 o 
  -2  -5   9       26.35       23.25      1.39 o 
  -1  -5   9       42.62       39.29      0.96 o 
   0  -5   9        2.97        2.08      0.35 o 
   1  -5   9       67.13       75.38      6.66 o 
   2  -5   9       89.54      101.69      5.28 o 
   3  -5   9        0.02        3.46      4.01 o 
   4  -5   9       33.51       35.07      5.12 o 
   5  -5   9       16.19       13.12      5.13 o 
   6  -5   9        0.20       -1.23      4.90 o 
  -9  -4   9        9.82        3.47      4.52 o 
  -8  -4   9        2.95        2.60      1.83 o 
  -7  -4   9        2.90        2.02      1.46 o 
  -6  -4   9        3.48        3.15      1.39 o 
  -5  -4   9       11.01       11.67      1.58 o 
  -4  -4   9      124.82      118.51      3.16 o 
  -3  -4   9       50.60       47.39      2.21 o 
  -2  -4   9       31.45       33.25      1.23 o 
  -1  -4   9        5.82        6.90      0.85 o 
   0  -4   9       63.61       62.94      1.31 o 
   1  -4   9        8.42        9.19      0.49 o 
   2  -4   9      137.70      133.01      4.63 o 
   3  -4   9       13.49       14.71      7.49 o 
   4  -4   9        1.99        1.20      0.67 o 
   5  -4   9       33.05       37.42      5.74 o 
   6  -4   9        3.10        4.64      5.40 o 
 -10  -3   9        4.86        5.50      5.61 o 
  -9  -3   9        1.78        3.93      7.72 o 
  -8  -3   9       40.99       36.42      5.09 o 
  -7  -3   9       22.59       22.24      3.14 o 
  -6  -3   9       49.28       46.90      4.01 o 
  -5  -3   9      177.88      176.18      4.96 o 
  -4  -3   9        0.40        0.89      1.53 o 
  -3  -3   9       41.45       39.98      1.66 o 
  -2  -3   9      365.45      343.32      3.34 o 
  -1  -3   9       11.63       12.71      1.54 o 
   0  -3   9      929.97      950.72      6.48 o 
   1  -3   9      109.52      102.53      2.36 o 
   2  -3   9        8.08       11.29      1.62 o 
   3  -3   9        1.85        0.81      0.74 o 
   4  -3   9       20.97       19.32      1.22 o 
   5  -3   9       15.14       13.82      5.48 o 
   6  -3   9        4.00        2.68      5.42 o 
 -10  -2   9        0.05        1.46      5.29 o 
  -9  -2   9        3.39        5.88      7.65 o 
  -8  -2   9        1.23        2.74      4.16 o 
  -7  -2   9        0.04       -0.08      3.25 o 
  -6  -2   9        7.96        7.53      3.42 o 
  -5  -2   9       42.74       44.76      3.54 o 
  -4  -2   9      104.69       99.05      2.22 o 
  -3  -2   9       83.05       81.43      1.78 o 
  -2  -2   9       95.33       94.09      2.62 o 
  -1  -2   9       36.51       36.76      1.39 o 
   0  -2   9       37.33       38.55      1.82 o 
   1  -2   9       27.06       22.24      2.21 o 
   2  -2   9       45.17       51.59      1.63 o 
   3  -2   9       41.21       46.56      2.23 o 
   4  -2   9        0.51        0.79      1.19 o 
   5  -2   9        3.73        1.47      1.53 o 
   6  -2   9        0.04        1.65      5.54 o 
  -9  -1   9       10.69        7.81      5.12 o 
  -8  -1   9        4.16        1.74      4.24 o 
  -7  -1   9       88.25       89.28      5.30 o 
  -6  -1   9       85.25       83.72      4.74 o 
  -5  -1   9        1.20        1.24      0.93 o 
  -4  -1   9      104.40      101.07      2.69 o 
  -3  -1   9      371.13      358.79      3.72 o 
  -2  -1   9      202.03      194.31      2.76 o 
  -1  -1   9      285.67      275.50      4.21 o 
   0  -1   9      146.90      145.24      3.63 o 
   1  -1   9       18.73       20.61      1.54 o 
   2  -1   9        8.74       10.43      2.62 o 
   3  -1   9        6.85        6.98      1.78 o 
   4  -1   9        5.55        2.33      1.84 o 
   5  -1   9        0.39        0.52      1.93 o 
  -9   0   9        3.26        4.94      5.16 o 
  -8   0   9        0.02       -0.02      3.60 o 
  -7   0   9      122.78      122.50      5.77 o 
  -6   0   9        0.41        1.53      2.48 o 
  -5   0   9      207.08      197.79      2.33 o 
  -4   0   9      170.34      164.91      2.35 o 
  -3   0   9      112.98      114.64      3.00 o 
  -2   0   9      319.86      305.18     10.63 o 
  -1   0   9      705.89      721.19      9.96 o 
   0   0   9       13.47       11.45      2.54 o 
   1   0   9      276.70      318.00     10.36 o 
   2   0   9       82.04       83.60      3.50 o 
   3   0   9        5.51        5.93      2.18 o 
   4   0   9        7.18        5.93      2.33 o 
   5   0   9        2.18        3.43      2.45 o 
  -9   1   9        5.46        7.03      5.40 o 
  -8   1   9       57.66       60.96      4.13 o 
  -7   1   9        0.44        1.29      2.84 o 
  -6   1   9      177.45      183.93      4.50 o 
  -5   1   9       87.01       81.35      2.09 o 
  -4   1   9      233.07      239.87      3.37 o 
  -3   1   9        0.93       -0.21      1.27 o 
  -2   1   9      106.90      110.23      6.17 o 
  -1   1   9       53.15       48.37      5.30 o 
   0   1   9      270.73      247.51      6.26 o 
   1   1   9       69.51       78.35      4.10 o 
   2   1   9       25.95       22.53      2.62 o 
   3   1   9       19.44       29.43      5.31 o 
   4   1   9        1.00        3.07      2.12 o 
  -9   2   9        0.03        1.57      4.43 o 
  -8   2   9        2.99        2.60      3.40 o 
  -7   2   9       33.72       41.35      3.67 o 
  -6   2   9       50.01       50.34      3.48 o 
  -5   2   9        0.30        0.02      0.93 o 
  -4   2   9       11.62       11.03      1.36 o 
  -3   2   9        0.39        0.88      3.21 o 
  -2   2   9        6.47        3.83      3.15 o 
  -1   2   9       20.31       29.01      3.59 o 
   0   2   9       29.27       34.87      4.40 o 
   1   2   9       10.39        8.21      2.74 o 
   2   2   9        6.22        6.43      2.74 o 
   3   2   9        3.90        1.74      2.28 o 
   4   2   9        0.96        2.47      3.32 o 
  -8   3   9       10.33       10.16      3.85 o 
  -7   3   9       36.16       39.29      5.90 o 
  -6   3   9        5.83        7.40      3.78 o 
  -5   3   9       63.67       64.43      1.71 o 
  -4   3   9      247.32      246.87      4.15 o 
  -3   3   9       15.27       14.32      3.93 o 
  -2   3   9      164.39      166.99      5.75 o 
  -1   3   9       16.14       13.58      3.77 o 
   0   3   9       79.03       79.22      5.79 o 
   1   3   9        6.03        2.15      2.46 o 
   2   3   9        6.40        2.15      3.04 o 
   3   3   9        0.20       -0.15      2.38 o 
  -8   4   9       27.94       27.54      4.35 o 
  -7   4   9        9.30       10.23      3.71 o 
  -6   4   9        3.88        4.22      3.27 o 
  -5   4   9       91.00       93.75      4.14 o 
  -4   4   9       28.16       36.95      4.93 o 
  -3   4   9        3.60        4.46      6.52 o 
  -2   4   9       71.73       86.47      5.39 o 
  -1   4   9        5.82        6.17      2.78 o 
   0   4   9        3.51        2.20      2.75 o 
   1   4   9        0.03       -0.01      3.55 o 
   2   4   9        0.14        0.29      2.66 o 
  -7   5   9        7.78        9.24      3.97 o 
  -6   5   9       16.96       18.32      4.62 o 
  -5   5   9       12.34       11.59      5.21 o 
  -4   5   9        1.66       -1.34      4.47 o 
  -3   5   9       51.14       44.43      5.53 o 
  -2   5   9       31.79       31.74      7.83 o 
  -1   5   9       11.89        3.55      3.31 o 
   0   5   9        6.11       -0.16      2.85 o 
   1   5   9       40.27       39.89     24.78 o 
  -5   6   9        4.42        1.08      5.12 o 
  -4   6   9       10.03        7.63      5.53 o 
  -3   6   9        2.34        1.52      4.93 o 
  -2   6   9        2.10       -1.97      4.88 o 
  -1   6   9       15.30        7.93     10.39 o 
  -3 -14  10        6.74        3.55      2.76 o 
  -2 -14  10        9.07       -0.29      2.21 o 
  -1 -14  10        1.12        1.42      5.30 o 
   0 -14  10       16.38        0.01      4.70 o 
   1 -14  10        4.14       -0.06      4.74 o 
  -4 -13  10        6.85        1.30      2.48 o 
  -3 -13  10        0.02        0.36      1.78 o 
  -2 -13  10        0.09        0.23      1.72 o 
  -1 -13  10        6.69        0.22      1.53 o 
   0 -13  10       20.00        0.01      4.40 o 
   1 -13  10        3.00        0.06      4.38 o 
   2 -13  10        1.30        1.04      4.44 o 
   3 -13  10        3.84        8.74      9.13 o 
  -5 -12  10        2.43        0.75      2.10 o 
  -4 -12  10        5.94        2.37      2.25 o 
  -3 -12  10        0.03       -0.16      1.47 o 
  -2 -12  10        8.38       -0.39      1.60 o 
  -1 -12  10        0.00        0.00      0.97 o 
   0 -12  10        8.43        2.15      4.64 o 
   1 -12  10        3.94        5.43      5.68 o 
   2 -12  10        2.03        4.34      4.37 o 
   3 -12  10        0.09        0.35      7.36 o 
   4 -12  10        1.55        2.13      5.03 o 
  -6 -11  10        6.26        2.21      2.64 o 
  -5 -11  10       25.13       30.09      2.44 o 
  -4 -11  10        0.13        0.29      1.92 o 
  -3 -11  10       14.53       16.51      9.20 o 
  -2 -11  10       25.69       29.95      1.84 o 
  -1 -11  10        5.17        4.23      1.39 o 
   0 -11  10       10.31        0.48      2.97 o 
   1 -11  10        1.44       -1.68      3.09 o 
   2 -11  10        0.17       -0.81      2.99 o 
   3 -11  10        0.05       -1.43      7.20 o 
   4 -11  10        9.48       15.45      5.34 o 
  -7 -10  10        8.93        3.54      2.49 o 
  -6 -10  10        0.62        1.38      2.04 o 
  -5 -10  10        1.70        0.20      2.27 o 
  -4 -10  10        0.01       -0.55      1.79 o 
  -3 -10  10        0.72        0.34      1.25 o 
  -2 -10  10       18.42       20.71      1.35 o 
  -1 -10  10        6.82        4.14      0.98 o 
   0 -10  10       24.29       26.81      3.67 o 
   1 -10  10        0.05        0.31      2.77 o 
   2 -10  10        1.22        0.02      3.55 o 
   3 -10  10        8.71       12.57      7.57 o 
   4 -10  10        7.86        5.51      4.90 o 
   5 -10  10        8.56        9.81      5.40 o 
  -8  -9  10        0.02        1.32      2.75 o 
  -7  -9  10       24.87       29.28     17.67 o 
  -6  -9  10        8.45        6.55      6.26 o 
  -5  -9  10        1.79        1.84      2.47 o 
  -4  -9  10        0.55        0.72      2.62 o 
  -3  -9  10       56.21       59.00      2.32 o 
  -2  -9  10        4.34        3.33      1.05 o 
  -1  -9  10        3.25        4.73      0.80 o 
   0  -9  10        0.00        0.04      3.28 o 
   1  -9  10      132.41      133.33      5.94 o 
   2  -9  10       17.69       23.50      4.76 o 
   3  -9  10       83.16       93.29      8.94 o 
   4  -9  10       44.47       46.21      5.77 o 
   5  -9  10        0.00        1.30      4.88 o 
  -8  -8  10        1.63        2.73      2.37 o 
  -7  -8  10        1.85        0.01      1.94 o 
  -6  -8  10       35.41       43.64      2.51 o 
  -5  -8  10        4.43        3.24      2.17 o 
  -4  -8  10       51.68       51.06      1.92 o 
  -3  -8  10       51.82       56.98      1.92 o 
  -2  -8  10       15.26       12.67      1.03 o 
  -1  -8  10      225.35      217.94      3.44 o 
   0  -8  10        2.02        3.10      2.58 o 
   1  -8  10        0.17        0.39      3.53 o 
   2  -8  10        0.01       -0.11      3.58 o 
   3  -8  10       72.46       76.16      5.73 o 
   4  -8  10       42.71       52.07      5.84 o 
   5  -8  10       22.97       28.18      5.81 o 
  -8  -7  10        3.66        1.56      2.42 o 
  -7  -7  10       11.36        6.53      2.75 o 
  -6  -7  10        0.14        1.24      1.90 o 
  -5  -7  10       43.79       44.09      2.16 o 
  -4  -7  10       48.55       38.69      1.72 o 
  -3  -7  10       22.69       27.63      1.46 o 
  -2  -7  10       21.31       18.90      1.82 o 
  -1  -7  10       81.75       79.51      1.65 o 
   0  -7  10       10.97       10.28      5.91 o 
   1  -7  10        5.45        4.88      3.90 o 
   2  -7  10        1.31       -0.27      3.68 o 
   3  -7  10       31.70       39.90      5.16 o 
   4  -7  10       30.40       31.30      5.31 o 
   5  -7  10        6.32        1.86      5.00 o 
  -9  -6  10        3.48        1.49      3.42 o 
  -8  -6  10       76.68       82.40      7.02 o 
  -7  -6  10        5.44        6.69      2.45 o 
  -6  -6  10       78.31       66.85      2.44 o 
  -5  -6  10        0.05        0.50      1.78 o 
  -4  -6  10        7.92        5.93      2.24 o 
  -3  -6  10        1.09        0.92      1.51 o 
  -2  -6  10      115.36      107.22      2.15 o 
  -1  -6  10        6.43        6.28      0.72 o 
   0  -6  10        0.01       -0.98      3.31 o 
   1  -6  10       77.95       87.34      7.49 o 
   2  -6  10       59.31       75.09      5.28 o 
   3  -6  10        5.41        0.15      4.00 o 
   4  -6  10        5.34        8.84      4.95 o 
   5  -6  10        1.27        1.47      4.95 o 
  -9  -5  10        3.99        1.24      3.33 o 
  -8  -5  10        2.06        2.40      1.61 o 
  -7  -5  10       43.91       50.20      2.45 o 
  -6  -5  10        0.20       -0.77      1.46 o 
  -5  -5  10        2.55       -0.29      1.49 o 
  -4  -5  10       16.45       21.38      1.69 o 
  -3  -5  10       70.68       66.38      2.12 o 
  -2  -5  10      129.59      128.20      1.88 o 
  -1  -5  10      373.35      374.54      3.04 o 
   0  -5  10      156.17      146.17      1.40 o 
   1  -5  10       61.44       62.34      4.78 o 
   2  -5  10      196.57      198.80      6.72 o 
   3  -5  10        4.37       -0.05      3.87 o 
   4  -5  10        5.98        8.03      5.01 o 
   5  -5  10        7.13       10.43      5.56 o 
  -9  -4  10        0.07       -0.22      4.49 o 
  -8  -4  10        0.18        2.02      4.14 o 
  -7  -4  10        7.91        6.97      2.35 o 
  -6  -4  10        0.84        0.48      1.35 o 
  -5  -4  10        4.93        2.85      4.32 o 
  -4  -4  10       10.05       14.08      1.72 o 
  -3  -4  10        9.18        7.45      1.39 o 
  -2  -4  10      306.23      307.79      3.02 o 
  -1  -4  10       14.91       15.53      1.22 o 
   0  -4  10      232.75      244.98      2.27 o 
   1  -4  10      136.17      145.05      1.55 o 
   2  -4  10       30.59       28.26      0.72 o 
   3  -4  10        3.92        0.77      0.56 o 
   4  -4  10        0.18       -0.81      4.54 o 
   5  -4  10        4.91        3.60      5.51 o 
  -9  -3  10       16.98       22.61      5.55 o 
  -8  -3  10       59.20       79.77      5.59 o 
  -7  -3  10        0.52       -1.01      5.61 o 
  -6  -3  10       16.50       13.20      3.55 o 
  -5  -3  10      139.25      128.39      4.53 o 
  -4  -3  10       43.00       39.15      1.65 o 
  -3  -3  10      707.10      684.00      5.39 o 
  -2  -3  10      174.69      170.59      2.32 o 
  -1  -3  10      113.88      116.67      1.87 o 
   0  -3  10       21.53       25.67      1.60 o 
   1  -3  10       79.84       87.59      2.89 o 
   2  -3  10        0.06       -0.18      1.50 o 
   3  -3  10        2.89        1.85      1.70 o 
   4  -3  10        3.91        0.46      7.31 o 
   5  -3  10        0.63        2.31      8.71 o 
  -9  -2  10       10.52        9.36      5.31 o 
  -8  -2  10       15.82       21.33      4.85 o 
  -7  -2  10        0.76       -0.06      5.17 o 
  -6  -2  10       65.54       66.39      4.41 o 
  -5  -2  10        0.43        0.04      1.07 o 
  -4  -2  10      146.17      142.83      2.56 o 
  -3  -2  10       57.48       60.14      2.18 o 
  -2  -2  10        0.05        1.00      1.18 o 
  -1  -2  10        1.31        0.86      1.27 o 
   0  -2  10        1.99        3.25      2.14 o 
   1  -2  10       27.35       22.00      1.80 o 
   2  -2  10        3.07        2.73      1.89 o 
   3  -2  10        0.07        0.34      1.06 o 
   4  -2  10        1.92        0.32      4.68 o 
   5  -2  10        4.58       10.25      6.08 o 
  -9  -1  10        3.81        0.79      4.86 o 
  -8  -1  10        0.02       -1.80      6.83 o 
  -7  -1  10       69.16       71.02      7.51 o 
  -6  -1  10       25.08       25.72      3.48 o 
  -5  -1  10      332.18      327.51      3.60 o 
  -4  -1  10        0.09        0.91      1.30 o 
  -3  -1  10      230.12      224.31      2.87 o 
  -2  -1  10      119.46      122.41      2.27 o 
  -1  -1  10       17.27       14.96      1.97 o 
   0  -1  10        8.12        7.33      1.86 o 
   1  -1  10      384.66      394.03      7.69 o 
   2  -1  10        0.04        0.35      1.63 o 
   3  -1  10       76.44       73.75      2.63 o 
   4  -1  10       14.74       17.18      2.24 o 
  -9   0  10       15.28       21.50      8.87 o 
  -8   0  10       22.95       25.09      4.46 o 
  -7   0  10        0.19        0.19      2.64 o 
  -6   0  10        0.87        0.33      2.88 o 
  -5   0  10        1.85        1.72      1.03 o 
  -4   0  10       18.92       19.35      1.49 o 
  -3   0  10       21.24       24.36      1.94 o 
  -2   0  10       46.66       40.43      2.25 o 
  -1   0  10        0.78        0.22      1.76 o 
   0   0  10      134.39      146.63      4.35 o 
   1   0  10      141.73      152.51      8.65 o 
   2   0  10       21.10       23.02      2.47 o 
   3   0  10       80.58       90.28      2.81 o 
   4   0  10        1.56        1.65      1.94 o 
  -9   1  10       29.74       36.37      4.49 o 
  -8   1  10        0.20       -1.03      3.26 o 
  -7   1  10       66.69       68.79      4.04 o 
  -6   1  10        5.73        8.46      2.91 o 
  -5   1  10        6.25        6.90      1.46 o 
  -4   1  10       16.36       14.85      2.06 o 
  -3   1  10       64.38       66.79      2.42 o 
  -2   1  10        5.88        6.86      2.28 o 
  -1   1  10       29.13       34.10      3.50 o 
   0   1  10       15.14        6.95      3.02 o 
   1   1  10       24.39       23.83      2.78 o 
   2   1  10       23.62       20.95      3.66 o 
   3   1  10       21.24       18.09      3.79 o 
  -8   2  10        5.53        8.77      3.78 o 
  -7   2  10       30.30       37.54      3.80 o 
  -6   2  10       11.91       12.74      3.66 o 
  -5   2  10       47.70       45.65      3.39 o 
  -4   2  10       53.83       53.10      1.93 o 
  -3   2  10       50.20       58.01      2.67 o 
  -2   2  10        0.01       -1.59      3.30 o 
  -1   2  10        4.07        3.44      3.30 o 
   0   2  10        3.52        4.78      2.35 o 
   1   2  10        2.41        1.59      2.72 o 
   2   2  10       11.13        5.74      7.75 o 
   3   2  10        0.11       -2.51      2.51 o 
  -7   3  10       19.94       20.26      4.61 o 
  -6   3  10        5.09        8.50      4.05 o 
  -5   3  10       60.31       64.32      4.36 o 
  -4   3  10       37.65       36.16      2.11 o 
  -3   3  10       67.28       71.70      5.11 o 
  -2   3  10        4.00        4.64      3.82 o 
  -1   3  10        0.01       -0.34      3.45 o 
   0   3  10        1.41        0.09      2.27 o 
   1   3  10        0.52       -0.12      2.39 o 
   2   3  10        0.02       -0.35      3.06 o 
  -7   4  10        0.73       -0.91      3.53 o 
  -6   4  10        2.89        5.47      3.51 o 
  -5   4  10        0.51        0.62      3.08 o 
  -4   4  10       10.12       13.27      1.96 o 
  -3   4  10        0.01        2.40      4.35 o 
  -2   4  10        6.05        9.86      7.11 o 
  -1   4  10        0.15        2.66      4.24 o 
   0   4  10       25.68       23.75     17.25 o 
  -5   5  10        7.01        7.22      3.73 o 
  -4   5  10       18.33       20.01      5.50 o 
  -3   5  10        4.85        4.81      5.01 o 
  -2   5  10        0.01        1.22      4.77 o 
  -1   5  10        2.25        0.63      7.28 o 
  -1 -14  11        5.97       -0.44      5.24 o 
   0 -14  11        3.48       -0.72      5.26 o 
  -4 -13  11       16.99        1.67      3.69 o 
  -3 -13  11        3.81        0.13      1.60 o 
  -2 -13  11       17.97       10.47      5.89 o 
  -1 -13  11        0.21        0.49      7.48 o 
   0 -13  11        3.62        1.55      5.03 o 
   1 -13  11        0.68        2.56      3.74 o 
   2 -13  11        2.78        3.56      3.96 o 
  -5 -12  11        1.76        4.43      2.99 o 
  -4 -12  11        7.02       -0.15      2.73 o 
  -3 -12  11        6.14        3.44      2.74 o 
  -2 -12  11        0.88        0.69      1.44 o 
  -1 -12  11        4.89        0.88      4.45 o 
   0 -12  11        4.46        0.92      3.29 o 
   1 -12  11        0.01        0.30      3.20 o 
   2 -12  11        5.39        8.18      5.40 o 
   3 -12  11        5.43        9.48      5.60 o 
  -6 -11  11       21.91       22.83      6.56 o 
  -5 -11  11       34.87       38.36      2.75 o 
  -4 -11  11        0.92        0.65      1.64 o 
  -3 -11  11        4.41        0.93      1.75 o 
  -2 -11  11        0.24        0.02      1.16 o 
  -1 -11  11        3.06        0.13      2.81 o 
   0 -11  11        0.84        1.38      3.09 o 
   1 -11  11       37.10       41.05     24.87 o 
   2 -11  11        2.06        5.08      4.92 o 
   3 -11  11        0.47       -0.05      4.21 o 
  -7 -10  11       11.65        7.34      4.58 o 
  -6 -10  11        0.05       -1.45      2.02 o 
  -5 -10  11       59.64       73.37      3.35 o 
  -4 -10  11        1.25        1.50      1.59 o 
  -3 -10  11       40.48       43.32      1.85 o 
  -2 -10  11       17.68       14.37      2.46 o 
  -1 -10  11        1.63        1.13      0.71 o 
   0 -10  11       60.78       73.50      5.41 o 
   1 -10  11        0.33        0.84      6.60 o 
   2 -10  11       23.37       37.75      5.26 o 
   3 -10  11        2.25        3.46      4.81 o 
   4 -10  11       10.89       14.04      5.57 o 
  -7  -9  11        0.82        1.38      2.04 o 
  -6  -9  11        7.70        2.04      2.69 o 
  -5  -9  11        1.97        1.37      1.67 o 
  -4  -9  11       10.38        8.86      3.06 o 
  -3  -9  11        3.49        0.90      1.20 o 
  -2  -9  11        0.61        1.53      1.23 o 
  -1  -9  11       35.26       37.78      3.18 o 
   0  -9  11        2.18       -0.26      3.58 o 
   1  -9  11        1.29       -0.13      6.02 o 
   2  -9  11       62.87       71.11      5.79 o 
   3  -9  11       34.52       38.29      5.68 o 
   4  -9  11        4.21        3.96      5.39 o 
  -8  -8  11        4.91        1.85      2.95 o 
  -7  -8  11        8.84        6.40      2.28 o 
  -6  -8  11       54.95       62.04      2.40 o 
  -5  -8  11        2.36        2.26      1.65 o 
  -4  -8  11      158.28      161.04      3.23 o 
  -3  -8  11        1.19        0.38      1.33 o 
  -2  -8  11       84.56       80.95      2.19 o 
  -1  -8  11        0.21        0.24      0.39 o 
   0  -8  11        1.86        0.41      3.49 o 
   1  -8  11       22.21        0.06      5.68 o 
   2  -8  11        0.16        0.23      3.92 o 
   3  -8  11        1.67        3.16      4.75 o 
   4  -8  11        7.14        7.52      5.38 o 
  -8  -7  11        0.65        2.09      2.40 o 
  -7  -7  11        0.01        1.02      1.75 o 
  -6  -7  11       19.70       26.07      2.19 o 
  -5  -7  11       14.77       13.18      4.64 o 
  -4  -7  11       11.94        7.59      5.75 o 
  -3  -7  11       23.64       24.86      1.63 o 
  -2  -7  11        8.24        8.19      0.97 o 
  -1  -7  11        2.87        3.08      0.70 o 
   0  -7  11       19.46       25.74      4.17 o 
   1  -7  11       38.22       38.09      4.75 o 
   2  -7  11        2.39        0.21      3.97 o 
   3  -7  11       24.47       -0.03      4.13 o 
   4  -7  11        0.03       -2.14      4.99 o 
   5  -7  11        8.57        4.79      5.66 o 
  -8  -6  11        7.83        3.35      1.83 o 
  -7  -6  11        2.28        0.33      1.57 o 
  -6  -6  11       53.42       54.30      3.07 o 
  -5  -6  11        1.42       -0.12      1.57 o 
  -4  -6  11       32.59       29.29      1.71 o 
  -3  -6  11       33.68       23.40      1.78 o 
  -2  -6  11       34.95       35.89      1.54 o 
  -1  -6  11        0.72        2.08      0.72 o 
   0  -6  11      294.17      322.44      7.55 o 
   1  -6  11        6.42        0.17      3.55 o 
   2  -6  11       43.99       58.33      5.30 o 
   3  -6  11        7.74       -0.19      4.35 o 
   4  -6  11        1.50        1.13      5.03 o 
   5  -6  11        0.12       -0.09      4.88 o 
  -9  -5  11       24.90       22.74      5.80 o 
  -8  -5  11        0.05       -1.65      4.22 o 
  -7  -5  11      108.15      104.08      8.91 o 
  -6  -5  11       18.77       19.51      2.02 o 
  -5  -5  11      160.04      154.14      6.57 o 
  -4  -5  11       27.82       26.55      2.03 o 
  -3  -5  11       15.07       12.45      2.04 o 
  -2  -5  11        5.78        8.33      1.37 o 
  -1  -5  11      144.59      136.15      1.89 o 
   0  -5  11       85.11       89.57      1.28 o 
   1  -5  11       53.11       59.47      4.93 o 
   2  -5  11       51.67       64.47      5.50 o 
   3  -5  11        3.89        0.01      6.24 o 
   4  -5  11        0.05       -0.34      4.82 o 
  -9  -4  11        0.06       -3.12      5.06 o 
  -8  -4  11        6.53        7.63      4.50 o 
  -7  -4  11        9.41       15.17      4.20 o 
  -6  -4  11       30.17       40.13      4.03 o 
  -5  -4  11      125.82      117.16      4.52 o 
  -4  -4  11      109.46      111.93      2.74 o 
  -3  -4  11      124.91      129.43      2.38 o 
  -2  -4  11       72.19       82.08      1.73 o 
  -1  -4  11        0.41        0.98      1.32 o 
   0  -4  11        0.31        0.13      0.80 o 
   1  -4  11       19.95       17.15      8.84 o 
   2  -4  11        7.12        0.08      3.89 o 
   3  -4  11        4.01        0.05      4.18 o 
   4  -4  11        5.67       -0.09      7.43 o 
  -9  -3  11        8.94       14.69      5.54 o 
  -8  -3  11        1.78        0.38      4.07 o 
  -7  -3  11        9.04        0.15      3.50 o 
  -6  -3  11       19.88        1.56      5.27 o 
  -5  -3  11        1.18        1.30      1.31 o 
  -4  -3  11        0.24       -0.65      1.25 o 
  -3  -3  11        2.70        2.98      1.31 o 
  -2  -3  11        2.45        3.24      1.23 o 
  -1  -3  11      158.28      164.05      2.30 o 
   0  -3  11       17.94       17.21      1.82 o 
   1  -3  11        6.48        7.44      2.41 o 
   2  -3  11        0.04       -0.11      1.06 o 
   3  -3  11        2.84       -0.19      4.34 o 
   4  -3  11        0.02       -0.10      4.78 o 
  -9  -2  11        4.10        4.19      5.38 o 
  -8  -2  11       47.85       56.43      5.69 o 
  -7  -2  11       10.32        9.95      4.20 o 
  -6  -2  11       56.35       56.83      3.20 o 
  -5  -2  11        1.09        0.90      1.31 o 
  -4  -2  11        5.69        3.87      1.51 o 
  -3  -2  11        0.18       -0.01      1.37 o 
  -2  -2  11       52.80       51.29      2.00 o 
  -1  -2  11        4.48        4.56      1.53 o 
   0  -2  11       26.27       32.62      4.45 o 
   1  -2  11       18.25       16.55     10.92 o 
   2  -2  11       33.28       39.34     20.48 o 
   3  -2  11       14.66        0.10      4.61 o 
   4  -2  11        5.75        0.26      5.18 o 
  -8  -1  11       26.70       32.96      3.86 o 
  -7  -1  11       17.40       21.98      3.23 o 
  -6  -1  11       34.25       35.92      3.14 o 
  -5  -1  11       89.78       89.51      2.10 o 
  -4  -1  11        3.10        3.44      1.52 o 
  -3  -1  11      297.44      298.46      3.52 o 
  -2  -1  11       10.44       13.79      2.09 o 
  -1  -1  11       63.13       75.00      2.66 o 
   0  -1  11       49.41       51.40      6.75 o 
   1  -1  11        3.24        3.60      2.78 o 
   2  -1  11        0.04        1.04      2.70 o 
   3  -1  11       56.53       53.85      3.71 o 
  -8   0  11        0.43       -0.73      3.26 o 
  -7   0  11       28.47       37.41      9.32 o 
  -6   0  11        3.37        2.79      3.30 o 
  -5   0  11       12.83        1.51      3.03 o 
  -4   0  11        5.28        4.63      1.58 o 
  -3   0  11       34.93       32.83      2.16 o 
  -2   0  11       44.32       40.69      2.84 o 
  -1   0  11       62.42       60.00      3.29 o 
   0   0  11       19.90       19.03      2.45 o 
   1   0  11       30.40       34.20      3.38 o 
   2   0  11      102.96       94.95      4.30 o 
   3   0  11        0.79        1.67      1.97 o 
  -8   1  11        0.18        0.87      4.19 o 
  -7   1  11       50.36       57.33      4.04 o 
  -6   1  11        1.94        2.36      2.93 o 
  -5   1  11       35.03       38.48      6.80 o 
  -4   1  11        1.87        2.14      1.88 o 
  -3   1  11        4.13        4.08      1.66 o 
  -2   1  11        6.54        6.79      2.65 o 
  -1   1  11        9.22        7.51      3.28 o 
   0   1  11        8.53        8.14      3.34 o 
   1   1  11        0.40        3.94      3.21 o 
   2   1  11       18.58       18.28      6.23 o 
  -7   2  11       22.06       27.75      3.90 o 
  -6   2  11        1.09        3.09      3.16 o 
  -5   2  11        0.61        0.61      2.75 o 
  -4   2  11        0.14       -0.30      1.85 o 
  -3   2  11       14.80       19.41      2.77 o 
  -2   2  11        0.37        0.76      2.10 o 
  -1   2  11       17.32       14.52      6.20 o 
   0   2  11        1.73        0.10      3.22 o 
   1   2  11        8.34       11.42      2.73 o 
  -6   3  11        0.42        0.38      3.85 o 
  -5   3  11        0.65       -0.40      3.68 o 
  -4   3  11       11.75       11.16      4.02 o 
  -3   3  11       16.36       15.40      4.70 o 
  -2   3  11        0.72        1.58      6.39 o 
  -1   3  11       11.11       11.75      4.47 o 
   0   3  11        0.49        0.00      4.97 o 
  -4   4  11       20.73       21.65      5.52 o 
  -3   4  11       13.62       15.26      5.13 o 
  -2   4  11       28.02       22.01      5.32 o 
  -3 -13  12        5.51        3.03      5.10 o 
  -2 -13  12        2.08        0.35      4.75 o 
  -1 -13  12       10.17        1.74      5.32 o 
   0 -13  12        1.07        1.58      5.08 o 
  -4 -12  12       15.86        9.37      5.10 o 
  -3 -12  12        3.67        0.93      1.70 o 
  -2 -12  12        1.00        0.81      4.48 o 
  -1 -12  12       30.84       43.32      5.95 o 
   0 -12  12        0.16        0.07      3.25 o 
   1 -12  12       34.43       49.95      6.56 o 
   2 -12  12        4.13        6.34      5.72 o 
  -5 -11  12       10.01        6.99      3.08 o 
  -4 -11  12        3.10        1.93      1.76 o 
  -3 -11  12        3.77        1.95      1.37 o 
  -2 -11  12        2.39       -1.71      6.75 o 
  -1 -11  12        1.33       -0.12      2.86 o 
   0 -11  12        9.50        1.18      3.30 o 
   1 -11  12        0.01        0.18      4.39 o 
   2 -11  12        2.39        4.37      8.40 o 
  -6 -10  12        0.44       -0.01      2.34 o 
  -5 -10  12       66.14       77.36      2.90 o 
  -4 -10  12       15.02       17.81      6.13 o 
  -3 -10  12       83.46       83.10      4.46 o 
  -2 -10  12       12.97        0.84      2.89 o 
  -1 -10  12       27.68       32.58      3.53 o 
   0 -10  12        2.56       -0.48      4.07 o 
   1 -10  12        5.52       -0.47      4.34 o 
   2 -10  12        0.70        0.10      6.99 o 
   3 -10  12        0.08       -1.59      5.14 o 
  -7  -9  12        9.89        7.70      3.32 o 
  -6  -9  12        0.10        0.69      1.83 o 
  -5  -9  12       10.68        2.09      2.48 o 
  -4  -9  12       12.71        6.88      4.69 o 
  -3  -9  12        0.58       -0.22      1.32 o 
  -2  -9  12       34.40       32.76      3.48 o 
  -1  -9  12        1.05       -0.54      3.67 o 
   0  -9  12       23.13       29.64      4.83 o 
   1  -9  12       11.13       -0.09      3.96 o 
   2  -9  12        0.07        0.14      6.82 o 
   3  -9  12        3.22        6.76      5.49 o 
  -7  -8  12       18.26       13.99      5.74 o 
  -6  -8  12        2.97        0.86      1.77 o 
  -5  -8  12       15.50        6.15      3.12 o 
  -4  -8  12        5.78       -0.36      1.76 o 
  -3  -8  12        5.70        0.43      1.42 o 
  -2  -8  12       10.84        2.50      1.99 o 
  -1  -8  12        9.84       -0.15      3.37 o 
   0  -8  12       10.20        0.23      3.65 o 
   1  -8  12        2.05       -0.07      3.72 o 
   2  -8  12        4.98        0.35      4.34 o 
   3  -8  12       15.58        0.45      4.94 o 
  -8  -7  12        6.98        1.81      1.96 o 
  -7  -7  12        0.01        2.27      2.22 o 
  -6  -7  12       28.48       28.35      2.44 o 
  -5  -7  12       15.11        3.73      2.96 o 
  -4  -7  12       49.60       45.15      1.99 o 
  -3  -7  12       37.54       39.26      4.45 o 
  -2  -7  12       18.12       20.15      1.54 o 
  -1  -7  12       22.86       19.24      2.53 o 
   0  -7  12        9.61        0.29      3.56 o 
   1  -7  12        1.61        0.43      3.97 o 
   2  -7  12        6.77       -0.14      4.12 o 
   3  -7  12        0.27       -0.11      4.39 o 
   4  -7  12        1.57       -1.63      5.39 o 
  -8  -6  12       19.39       25.11      5.08 o 
  -7  -6  12        1.15        2.89      2.94 o 
  -6  -6  12       29.18       28.58      3.95 o 
  -5  -6  12       41.18       40.39      3.46 o 
  -4  -6  12       39.77       36.37      3.35 o 
  -3  -6  12       57.25       59.90      1.97 o 
  -2  -6  12       60.08       51.29      1.41 o 
  -1  -6  12        4.28        5.19      1.96 o 
   0  -6  12        4.61       -0.16      3.48 o 
   1  -6  12        2.01        0.17      3.72 o 
   2  -6  12       14.65       -0.14      4.17 o 
   3  -6  12        2.67       -0.06      7.01 o 
  -8  -5  12       16.15       11.91      4.89 o 
  -7  -5  12        6.37        0.28      3.57 o 
  -6  -5  12       16.23       16.27      3.69 o 
  -5  -5  12       40.42       49.73      3.61 o 
  -4  -5  12        0.03        0.64      1.46 o 
  -3  -5  12       58.59       62.12      1.99 o 
  -2  -5  12        1.39        0.54      1.01 o 
  -1  -5  12        0.36        0.50      0.89 o 
   0  -5  12        8.62        6.42      1.61 o 
   1  -5  12       18.43        0.00      5.39 o 
   2  -5  12        0.03        0.21      4.27 o 
   3  -5  12        4.47        0.20      4.63 o 
  -8  -4  12        0.25        0.33      4.20 o 
  -7  -4  12        7.06        0.60      3.70 o 
  -6  -4  12        1.47        2.51      5.18 o 
  -5  -4  12        5.03        6.01      1.51 o 
  -4  -4  12       72.12       82.25      2.08 o 
  -3  -4  12        0.15        2.56      1.52 o 
  -2  -4  12       21.25       24.86      1.44 o 
  -1  -4  12        4.62        4.39      1.24 o 
   0  -4  12        0.04        0.79      0.81 o 
   1  -4  12       66.05       76.36      5.41 o 
   2  -4  12       10.43        0.16      4.26 o 
   3  -4  12        5.54        0.45      4.90 o 
  -8  -3  12       10.25       -0.27      4.30 o 
  -7  -3  12       36.93       44.11      4.88 o 
  -6  -3  12        7.69        4.72      4.65 o 
  -5  -3  12       18.40       20.79      1.76 o 
  -4  -3  12       83.79       80.53      3.35 o 
  -3  -3  12        0.04        0.37      1.29 o 
  -2  -3  12       60.83       70.35      2.12 o 
  -1  -3  12        3.10        1.03      1.17 o 
   0  -3  12       12.32       13.50      1.82 o 
   1  -3  12       55.69       51.92      4.98 o 
   2  -3  12        0.09        0.13      6.80 o 
  -8  -2  12       68.10       80.09      4.44 o 
  -7  -2  12       13.15       -0.17      2.77 o 
  -6  -2  12       96.57      118.80      3.89 o 
  -5  -2  12        0.00        0.69      1.85 o 
  -4  -2  12       30.22       29.47      2.14 o 
  -3  -2  12        6.08        3.91      1.50 o 
  -2  -2  12       16.42       19.24      1.65 o 
  -1  -2  12       10.62        6.72      3.87 o 
   0  -2  12        9.07        8.94      3.38 o 
   1  -2  12        5.70        3.86      2.56 o 
  -8  -1  12        4.74        5.93      3.58 o 
  -7  -1  12        1.24        0.01      2.51 o 
  -6  -1  12       60.42       71.32      3.62 o 
  -5  -1  12       23.44       25.08      7.54 o 
  -4  -1  12       22.57       23.64      2.16 o 
  -3  -1  12       16.41       20.00      1.96 o 
  -2  -1  12        0.01       -0.46      1.90 o 
  -1  -1  12       69.95       71.00      8.99 o 
   0  -1  12       22.95       28.77      2.51 o 
   1  -1  12        2.23        3.64      2.50 o 
  -7   0  12        2.13        0.16      3.45 o 
  -6   0  12        0.02       -0.51      3.20 o 
  -5   0  12       49.51       49.18      3.89 o 
  -4   0  12        2.24        2.43      1.61 o 
  -3   0  12       13.81       12.52      1.84 o 
  -2   0  12        6.66        7.51      2.03 o 
  -1   0  12        0.26        0.88      4.52 o 
   0   0  12        6.10        5.02      4.89 o 
   1   0  12        3.43        5.20      4.81 o 
  -6   1  12        2.47        1.17      3.04 o 
  -5   1  12       15.11       11.95     10.00 o 
  -4   1  12       11.90        9.83      8.23 o 
  -3   1  12       21.35       24.76      7.93 o 
  -2   1  12        9.04        9.47      3.78 o 
  -1   1  12        4.10        1.92      3.38 o 
   0   1  12        1.29        6.10      5.50 o 
  -5   2  12        1.45        0.89      3.01 o 
  -4   2  12        1.51        2.79      2.93 o 
  -3   2  12        8.71        2.79      4.46 o 
  -2   2  12        1.28        3.57      4.02 o 
  -1   2  12       11.89        5.58      4.17 o 
  -3 -12  13        2.52       -0.35      4.43 o 
  -2 -12  13        5.70        0.95      4.78 o 
  -1 -12  13        0.95        0.04      3.00 o 
   0 -12  13        0.43        0.00      4.33 o 
  -5 -11  13       10.24        8.80      3.94 o 
  -4 -11  13        1.84        0.41      1.53 o 
  -3 -11  13       43.85       58.57      5.55 o 
  -2 -11  13        1.35        0.11      3.02 o 
  -1 -11  13       18.98        0.28      3.30 o 
   0 -11  13        0.62       -0.10      6.94 o 
   1 -11  13        4.17        0.36      4.88 o 
  -5 -10  13       24.38       21.54      6.46 o 
  -4 -10  13        0.52        0.48      1.92 o 
  -3 -10  13       51.72       51.70      8.00 o 
  -2 -10  13       12.24        0.61      3.62 o 
  -1 -10  13       20.50       -0.04      6.24 o 
   0 -10  13        1.09        0.26      4.35 o 
   1 -10  13       11.15       -0.30      4.61 o 
   2 -10  13        0.09       -0.05      4.57 o 
  -6  -9  13        1.28        0.72      2.04 o 
  -5  -9  13       27.63       31.69      3.65 o 
  -4  -9  13        1.04        1.11      2.51 o 
  -3  -9  13       23.48       22.87      2.75 o 
  -2  -9  13       12.24        7.38      4.25 o 
  -1  -9  13        0.00       -0.82      3.99 o 
   0  -9  13       34.63       34.85      5.26 o 
   1  -9  13        0.18        0.36      4.47 o 
   2  -9  13        8.25        0.26      7.67 o 
  -7  -8  13       11.70       13.11      3.36 o 
  -6  -8  13        4.40        4.15      3.66 o 
  -5  -8  13        8.23       -0.11      2.35 o 
  -4  -8  13        6.44        0.94      1.85 o 
  -3  -8  13        0.23        0.62      1.59 o 
  -2  -8  13        0.46        0.24      3.29 o 
  -1  -8  13        3.50        0.09      3.50 o 
   0  -8  13        3.70       -0.18      3.85 o 
   1  -8  13        8.86       -0.19      4.30 o 
   2  -8  13        0.97       -0.13      7.02 o 
  -7  -7  13       12.64       14.16      3.21 o 
  -6  -7  13       18.67       15.47      3.71 o 
  -5  -7  13        3.29        0.03      2.38 o 
  -4  -7  13      100.68      104.00      2.93 o 
  -3  -7  13        6.44        3.39      1.77 o 
  -2  -7  13       51.77       43.95      5.05 o 
  -1  -7  13        0.11       -0.08      3.32 o 
   0  -7  13       17.37        0.19      3.90 o 
   1  -7  13        0.03       -0.15      4.10 o 
   2  -7  13        0.88       -0.31      4.59 o 
  -7  -6  13        0.07        0.50      3.72 o 
  -6  -6  13       18.84       26.22      4.00 o 
  -5  -6  13        6.10        7.54      4.65 o 
  -4  -6  13       16.91       19.70      1.67 o 
  -3  -6  13       57.61       56.65      1.78 o 
  -2  -6  13        2.28        1.61      1.16 o 
  -1  -6  13       31.07       41.70      4.45 o 
   0  -6  13        2.08        0.30      3.71 o 
   1  -6  13        3.95       -0.13      6.41 o 
   2  -6  13        0.46       -0.29      4.59 o 
  -7  -5  13        5.32       -0.01      3.19 o 
  -6  -5  13       34.32       41.50      6.24 o 
  -5  -5  13        0.32       -0.65      1.48 o 
  -4  -5  13       19.12       25.13      2.80 o 
  -3  -5  13        6.76        8.29      1.52 o 
  -2  -5  13        2.32        1.49      1.27 o 
  -1  -5  13       62.27       57.54      4.85 o 
   0  -5  13       13.84        0.16      3.79 o 
   1  -5  13       10.25       -0.02      3.82 o 
  -7  -4  13       81.87       88.61      5.77 o 
  -6  -4  13        2.14        1.71      2.42 o 
  -5  -4  13       69.46       70.72      2.50 o 
  -4  -4  13       19.75       23.91      1.75 o 
  -3  -4  13        1.20        1.74      1.74 o 
  -2  -4  13       29.11       29.95      1.59 o 
  -1  -4  13        4.48        5.65      1.34 o 
   0  -4  13        8.37       11.48      6.87 o 
  -7  -3  13        8.08        0.45      3.39 o 
  -6  -3  13        2.54        0.35      2.41 o 
  -5  -3  13      116.49      136.86      2.87 o 
  -4  -3  13       31.43       37.93      2.18 o 
  -3  -3  13       34.72       37.00      2.09 o 
  -2  -3  13       29.95       35.16      2.05 o 
  -1  -3  13        1.80        2.46      2.07 o 
  -7  -2  13        4.13       -0.04      2.70 o 
  -6  -2  13       40.60       45.46      4.80 o 
  -5  -2  13        9.63        7.09      3.13 o 
  -4  -2  13       43.05       43.65      2.36 o 
  -3  -2  13       23.18       32.01      1.95 o 
  -2  -2  13       10.92        5.10      4.79 o 
  -1  -2  13        9.57        5.97      5.24 o 
   0  -2  13        3.52        2.36      2.24 o 
  -6  -1  13       25.80       23.16     16.38 o 
  -5  -1  13       33.31       41.53      3.73 o 
  -4  -1  13        4.02        1.72      2.82 o 
  -3  -1  13       95.32      109.29      5.29 o 
  -2  -1  13        1.68        2.54      2.58 o 
  -1  -1  13       32.14       37.77      2.45 o 
   0  -1  13        1.04        0.24      2.55 o 
  -5   0  13        0.31        1.14      2.72 o 
  -4   0  13        0.25       -1.09      2.55 o 
  -3   0  13       21.85       16.64      2.76 o 
  -2   0  13        0.34       -0.25      2.52 o 
  -1   0  13       36.46       48.74      4.18 o 
  -3 -11  14        0.29        6.70      4.91 o 
  -2 -11  14       10.06       -1.02      5.03 o 
  -1 -11  14       40.91       49.66      6.33 o 
  -4 -10  14       25.42       33.46      4.91 o 
  -3 -10  14        2.98        8.96      4.77 o 
  -2 -10  14        4.59        5.28      4.72 o 
  -1 -10  14        0.26       -0.17      4.15 o 
   0 -10  14        0.04       -0.66      7.59 o 
  -5  -9  14        7.10        2.34      2.59 o 
  -3  -9  14       54.98       78.02      8.24 o 
  -2  -9  14       28.10       36.06      7.61 o 
  -1  -9  14        7.11        0.00      5.60 o 
   0  -9  14        5.49        0.39      4.51 o 
  -5  -8  14       26.69       35.88      5.21 o 
  -4  -8  14        0.08       -0.49      1.60 o 
  -3  -8  14       20.74       26.83      4.32 o 
  -2  -8  14       16.19       13.26      6.79 o 
  -1  -8  14        0.01        3.40      6.78 o 
   0  -8  14        3.42       -0.29      4.32 o 
  -6  -7  14        8.29        0.06      3.07 o 
  -5  -7  14       26.97       37.49      2.51 o 
  -4  -7  14        7.10        5.38      3.45 o 
  -3  -7  14       17.57       26.06      4.11 o 
  -2  -7  14       23.80       27.06      4.34 o 
  -1  -7  14        1.62       -2.48      4.25 o 
  -6  -6  14        9.76       11.01      2.61 o 
  -5  -6  14       13.69       13.68      2.09 o 
  -4  -6  14       12.03       12.54      1.93 o 
  -3  -6  14       52.71       58.88      2.10 o 
  -2  -6  14        0.00       -0.19      3.28 o 
  -6  -5  14       19.25        0.31      2.86 o 
  -5  -5  14        0.02       -0.37      1.55 o 
  -4  -5  14       59.35       63.00      2.39 o 
  -3  -5  14       21.25       24.29      3.05 o 
  -6  -4  14        1.79        0.31      2.83 o 
  -5  -4  14       28.64       36.74      2.06 o 
  -4  -4  14        4.72        5.14      1.67 o 
  -3  -4  14       48.40       56.08      2.21 o 
  -2  -4  14       10.67       12.48      6.44 o 
  -5  -3  14        0.02       -1.26      2.52 o 
  -4  -3  14      102.35      119.91      3.00 o 
  -3  -3  14        0.66        0.53      1.83 o 
  -2  -3  14       51.91       58.49      2.43 o 
  -5  -2  14        9.12        0.28      3.77 o 
  -4  -2  14       46.99       47.35      2.26 o 
  -3  -2  14        6.71        0.15      2.35 o 
  -2  -2  14       45.41       56.43      6.34 o 
  -3  -7  15       27.83       40.06      4.69 o 
  -3  -6  15        0.04       -1.54      3.57 o 
                                                 
